# Supplementary material for: 1,1′-(Hexane-1,6-di­yl)dipyridinium bis­(hexa­fluoro­phosphate)
Source: Acta Crystallogr Sect E Struct Rep Online. 2008 Nov 29;64(Pt 12):o2495. doi: 10.1107/S1600536808039639 (PMC2959814; doi:10.1107/S1600536808039639)
Supplement: Supplementary file 1 [file e-64-o2495-sup1.cif]

##############################################################################
###                                                                        ###
###        Electronic paper (Acta Crystallographica Section E)             ###
###                                                                        ###
##############################################################################
#                                                                            #
# This CIF contains the data in a paper accepted for publication in Acta     #
# Crystallographica Section E. It conforms to the requirements of Notes      #
# for Authors for Section E, and has been peer reviewed under the auspices   #
# of the IUCr Commission on Journals.                                        #
#                                                                            #
# Full details of the Crystallographic Information File format               #
# are given in the paper "The Crystallographic Information File (CIF):       #
# a New Standard Archive File for Crystallography" by S. R. Hall, F. H.      #
# Allen and I. D. Brown [Acta Cryst. (1991), A47, 655-685].                  #
#                                                                            #
# The current version of the core CIF dictionary is obtainable from          #
# ftp://ftp.iucr.org/pub/cif_core.dic. The current version number is 2.4.    #
#                                                                            #
# Software is freely available for graphical display of the structure(s) in  #
# this CIF.  For information consult the CIF home page http://www.iucr.org/  #
# cif/home.html                                                              #
#                                                                            #
# This file may be used for bona fide research purposes within the           #
# scientific community so long as proper attribution is given to the journal # 
# article from which it was obtained.                                        #
#                                                                            #
##############################################################################
                                             
data_I
_audit_creation_method     SHELXL-97
_chemical_name_systematic
;
1,1'-(Hexane-1,6-diyl)dipyridinium bis(hexafluorophosphate)
;
_chemical_name_common     ?
_chemical_formula_moiety     'C16 H22 N2 2+, 2(F6 P -)'
_chemical_formula_sum     'C16 H22 F12 N2 P2'
_chemical_formula_iupac     'C16 H22 N2 2+, 2P1 F6 -'
_chemical_formula_weight     532.30(3)
_chemical_melting_point     513
_symmetry_cell_setting     triclinic
_symmetry_space_group_name_H-M     'P -1'
_symmetry_space_group_name_Hall     '-P 1'
loop_
    _symmetry_equiv_pos_as_xyz
    'x, y, z'
    '-x, -y, -z'
_cell_length_a     7.9140(16)
_cell_length_b     9.2930(18)
_cell_length_c     9.4870(19)
_cell_angle_alpha     65.13(3)
_cell_angle_beta     65.46(3)
_cell_angle_gamma     74.37(3)
_cell_volume     572.0(3)
_cell_formula_units_Z     1
_cell_measurement_reflns_used     25
_cell_measurement_theta_min     10
_cell_measurement_theta_max     12
_cell_measurement_temperature     298(2)
_exptl_crystal_description     block
_exptl_crystal_colour     colorless
_exptl_crystal_size_max     0.30
_exptl_crystal_size_mid     0.30
_exptl_crystal_size_min     0.20
_exptl_crystal_density_diffrn     1.545
_exptl_crystal_density_meas     ?
_exptl_crystal_density_method     'not measured'
_exptl_crystal_F_000     270
_exptl_absorpt_coefficient_mu     0.293
_exptl_absorpt_correction_type     'psi-scan'
_exptl_absorpt_process_details     '(North <i>et al.</i>,  1968)'
_exptl_absorpt_correction_T_min     0.9173
_exptl_absorpt_correction_T_max     0.9438
_exptl_special_details
;
;
_diffrn_ambient_temperature     298(2)
_diffrn_radiation_type     MoK\a
_diffrn_radiation_wavelength     0.71073
_diffrn_radiation_source     'fine-focus sealed tube'
_diffrn_radiation_monochromator     graphite
_diffrn_measurement_device_type     'Enraf--Nonius CAD-4'
_diffrn_measurement_method     \w/2\q
_diffrn_detector_area_resol_mean     ?
_diffrn_reflns_number     2172
_diffrn_reflns_av_R_equivalents     0.0469
_diffrn_reflns_av_sigmaI/netI     0.0533
_diffrn_reflns_theta_min     2.43
_diffrn_reflns_theta_max     25.14
_diffrn_reflns_theta_full     25.14
_diffrn_measured_fraction_theta_max     0.983
_diffrn_measured_fraction_theta_full     0.983
_diffrn_reflns_limit_h_min     -8
_diffrn_reflns_limit_h_max     9
_diffrn_reflns_limit_k_min     -9
_diffrn_reflns_limit_k_max     10
_diffrn_reflns_limit_l_min     0
_diffrn_reflns_limit_l_max     11
_diffrn_standards_number     3
_diffrn_standards_interval_count     ?
_diffrn_standards_interval_time     120
_diffrn_standards_decay_%     0
_refine_special_details
;
Refinement of <i>F</i>^2^ against ALL reflections. The weighted <i>R</i>-factor
<i>wR</i> and goodness of fit <i>S</i> are based on <i>F</i>^2^, conventional
<i>R</i>-factors <i>R</i> are based on <i>F</i>, with <i>F</i> set to zero for
negative <i>F</i>^2^. The threshold expression of <i>F</i>^2^ >
\s(<i>F</i>^2^) is used only for calculating <i>R</i>-factors(gt) <i>etc</i>.
and is not relevant to the choice of reflections for refinement.
<i>R</i>-factors based on <i>F</i>^2^ are statistically about twice as large
as those based on <i>F</i>, and <i>R</i>- factors based on ALL data will be
even larger.
;
_reflns_number_total     2014
_reflns_number_gt     1499
_reflns_threshold_expression     I>2\s(I)
_refine_ls_structure_factor_coef     Fsqd
_refine_ls_matrix_type     full
_refine_ls_R_factor_all     0.0900
_refine_ls_R_factor_gt     0.0651
_refine_ls_wR_factor_gt     0.1492
_refine_ls_wR_factor_ref     0.1659
_refine_ls_goodness_of_fit_ref     1.005
_refine_ls_restrained_S_all     1.054
_refine_ls_number_reflns     2014
_refine_ls_number_parameters     200
_refine_ls_number_restraints     ?
_refine_ls_hydrogen_treatment     constr
_refine_ls_weighting_scheme     calc
_refine_ls_weighting_details
             'calc w=1/[\s^2^(Fo^2^)+(0.06P)^2^+0.95P] where P=(Fo^2^+2Fc^2^)/3'
_atom_sites_solution_hydrogens     geom
_atom_sites_solution_primary     direct
_atom_sites_solution_secondary     difmap
_refine_ls_shift/su_max     0.000
_refine_ls_shift/su_mean     0.000
_refine_diff_density_max     0.303
_refine_diff_density_min     -0.384
_refine_ls_extinction_method     none
_refine_ls_extinction_coef     ?
loop_
    _atom_type_symbol
    _atom_type_description
    _atom_type_scat_dispersion_real
    _atom_type_scat_dispersion_imag
    _atom_type_scat_source
    'C' 'C' 0.0033 0.0016
                         'International Tables Vol C Tables 4.2.6.8 and 6.1.1.4'
    'H' 'H' 0.0000 0.0000
                         'International Tables Vol C Tables 4.2.6.8 and 6.1.1.4'
    'N' 'N' 0.0061 0.0033
                         'International Tables Vol C Tables 4.2.6.8 and 6.1.1.4'
    'F' 'F' 0.0171 0.0103
                         'International Tables Vol C Tables 4.2.6.8 and 6.1.1.4'
    'P' 'P' 0.1023 0.0942
                         'International Tables Vol C Tables 4.2.6.8 and 6.1.1.4'
_computing_data_collection     'CAD-4 Software (Enraf--Nonius, 1989)'
_computing_cell_refinement     'CAD-4 Software (Enraf--Nonius, 1989)'
_computing_data_reduction     'XCAD4 (Harms & Wocadlo, 1995)'
_computing_structure_solution     'SHELXS97 (Sheldrick, 2008)'
_computing_structure_refinement     'SHELXL97 (Sheldrick, 2008)'
_computing_molecular_graphics     'SHELXTL (Sheldrick, 2008)'
_computing_publication_material     'SHELXTL (Sheldrick, 2008)'
loop_
    _atom_site_type_symbol
    _atom_site_label
    _atom_site_fract_x
    _atom_site_fract_y
    _atom_site_fract_z
    _atom_site_U_iso_or_equiv
    _atom_site_adp_type
    _atom_site_calc_flag
    _atom_site_refinement_flags
    _atom_site_occupancy
    _atom_site_disorder_assembly
    _atom_site_disorder_group
    P P 0.16995(14) 0.79005(13) 0.78487(13) 0.0539(4) Uani d . 1 . .
    N N 0.6355(4) 0.7536(4) 0.2462(4) 0.0472(8) Uani d . 1 . .
    F F1 -0.006(3) 0.696(3) 0.842(2) 0.156(6) Uani d PU 0.43(2) A 1
    F F2 0.369(2) 0.8457(19) 0.721(2) 0.104(5) Uani d PU 0.43(2) A 1
    F F3 0.034(2) 0.8894(16) 0.8982(15) 0.091(4) Uani d PU 0.43(2) A 1
    F F4 0.215(2) 0.645(2) 0.939(2) 0.076(4) Uani d PU 0.43(2) A 1
    F F5 0.126(2) 0.936(2) 0.635(2) 0.078(4) Uani d PU 0.43(2) A 1
    F F6 0.223(3) 0.677(3) 0.684(2) 0.076(4) Uani d PU 0.43(2) A 1
    F F1' -0.0338(9) 0.7809(16) 0.8155(14) 0.118(4) Uani d PU 0.57(2) A 2
    F F2' 0.375(2) 0.785(2) 0.775(2) 0.144(5) Uani d PU 0.57(2) A 2
    F F3' 0.127(2) 0.9036(12) 0.8910(13) 0.098(3) Uani d PU 0.57(2) A 2
    F F4' 0.150(2) 0.6338(18) 0.9501(17) 0.090(4) Uani d PU 0.57(2) A 2
    F F5' 0.195(2) 0.9495(17) 0.6211(17) 0.094(4) Uani d PU 0.57(2) A 2
    F F6' 0.2820(19) 0.6854(19) 0.6687(18) 0.082(4) Uani d PU 0.57(2) A 2
    C C1 0.6255(6) 0.6893(5) 0.1468(5) 0.0607(11) Uani d . 1 . .
    H H1A 0.7227 0.6159 0.1113 0.073 Uiso calc R 1 . .
    C C2 0.4732(7) 0.7312(6) 0.0972(6) 0.0735(13) Uani d . 1 . .
    H H2A 0.4661 0.6866 0.0288 0.088 Uiso calc R 1 . .
    C C3 0.3292(6) 0.8420(6) 0.1517(6) 0.0751(14) Uani d . 1 . .
    H H3A 0.2260 0.8736 0.1179 0.090 Uiso calc R 1 . .
    C C4 0.3402(6) 0.9030(6) 0.2537(6) 0.0721(13) Uani d . 1 . .
    H H4A 0.2428 0.9751 0.2913 0.087 Uiso calc R 1 . .
    C C5 0.4934(5) 0.8603(5) 0.3029(5) 0.0543(10) Uani d . 1 . .
    H H5A 0.5003 0.9029 0.3730 0.065 Uiso calc R 1 . .
    C C6 0.7977(5) 0.7070(5) 0.3014(5) 0.0580(10) Uani d . 1 . .
    H H6A 0.8387 0.8022 0.2896 0.070 Uiso calc R 1 . .
    H H6B 0.8998 0.6558 0.2307 0.070 Uiso calc R 1 . .
    C C7 0.7536(5) 0.5942(5) 0.4801(5) 0.0563(10) Uani d . 1 . .
    H H7A 0.7184 0.4969 0.4908 0.068 Uiso calc R 1 . .
    H H7B 0.6475 0.6434 0.5502 0.068 Uiso calc R 1 . .
    C C8 0.9189(5) 0.5519(5) 0.5406(5) 0.0602(11) Uani d . 1 . .
    H H8A 0.9628 0.6498 0.5183 0.072 Uiso calc R 1 . .
    H H8B 0.8761 0.4963 0.6595 0.072 Uiso calc R 1 . .
loop_
    _atom_site_aniso_label
    _atom_site_aniso_U_11
    _atom_site_aniso_U_22
    _atom_site_aniso_U_33
    _atom_site_aniso_U_12
    _atom_site_aniso_U_13
    _atom_site_aniso_U_23
    P 0.0470(6) 0.0550(6) 0.0538(6) 0.0051(4) -0.0114(5) -0.0263(5)
    N 0.0332(15) 0.0466(17) 0.0475(17) -0.0002(13) -0.0093(13) -0.0107(14)
    F1 0.136(9) 0.160(11) 0.165(9) -0.050(8) -0.033(7) -0.049(8)
    F2 0.082(6) 0.104(7) 0.133(9) -0.045(5) -0.035(6) -0.030(6)
    F3 0.101(8) 0.077(5) 0.074(5) 0.016(5) -0.007(5) -0.048(4)
    F4 0.085(8) 0.067(5) 0.077(7) -0.003(6) -0.043(6) -0.016(4)
    F5 0.070(6) 0.080(7) 0.059(5) 0.015(5) -0.024(5) -0.015(4)
    F6 0.097(9) 0.078(5) 0.083(8) -0.014(6) -0.038(7) -0.046(5)
    F1' 0.041(3) 0.113(7) 0.173(7) -0.002(3) -0.039(3) -0.027(5)
    F2' 0.118(6) 0.180(10) 0.147(8) -0.033(7) -0.069(6) -0.036(7)
    F3' 0.126(7) 0.088(4) 0.086(4) 0.000(5) -0.021(5) -0.058(3)
    F4' 0.090(7) 0.068(4) 0.074(4) 0.010(5) -0.009(5) -0.022(3)
    F5' 0.124(8) 0.077(4) 0.069(4) -0.014(6) -0.023(6) -0.023(3)
    F6' 0.074(6) 0.078(5) 0.075(4) 0.002(4) 0.003(4) -0.043(3)
    C1 0.064(3) 0.052(2) 0.057(2) 0.0000(19) -0.015(2) -0.022(2)
    C2 0.084(3) 0.086(3) 0.066(3) -0.017(3) -0.040(3) -0.023(3)
    C3 0.051(3) 0.095(4) 0.066(3) -0.015(2) -0.031(2) -0.002(3)
    C4 0.042(2) 0.083(3) 0.066(3) 0.014(2) -0.014(2) -0.021(2)
    C5 0.050(2) 0.056(2) 0.053(2) 0.0118(18) -0.0171(18) -0.0268(19)
    C6 0.0340(19) 0.066(3) 0.066(3) -0.0019(17) -0.0187(18) -0.017(2)
    C7 0.0339(19) 0.074(3) 0.057(2) 0.0055(18) -0.0156(17) -0.027(2)
    C8 0.044(2) 0.082(3) 0.060(2) 0.009(2) -0.0230(19) -0.035(2)
_geom_special_details
;
All e.s.d.'s (except the e.s.d. in the dihedral angle between two l.s. planes)
are estimated using the full covariance matrix. The cell e.s.d.'s are taken
into account individually in the estimation of e.s.d.'s in distances, angles
and torsion angles; correlations between e.s.d.'s in cell parameters are only
used when they are defined by crystal symmetry. An approximate (isotropic)
treatment of cell e.s.d.'s is used for estimating e.s.d.'s involving l.s.
planes.
;
loop_
    _geom_bond_atom_site_label_1
    _geom_bond_atom_site_label_2
    _geom_bond_site_symmetry_2
    _geom_bond_distance
    _geom_bond_publ_flag
    P F1' . 1.535(7) ?
    P F6 . 1.567(19) ?
    P F2' . 1.575(15) ?
    P F3 . 1.582(11) ?
    P F2 . 1.583(14) ?
    P F5 . 1.588(16) ?
    P F6' . 1.604(14) ?
    P F4' . 1.611(14) ?
    P F4 . 1.612(18) ?
    P F5' . 1.617(14) ?
    P F1 . 1.619(15) ?
    P F3' . 1.631(9) ?
    C1 N . 1.347(5) ?
    C1 C2 . 1.375(6) ?
    C1 H1A . 0.9300 ?
    C2 C3 . 1.397(7) ?
    C2 H2A . 0.9300 ?
    C3 C4 . 1.350(7) ?
    C3 H3A . 0.9300 ?
    C4 C5 . 1.379(6) ?
    C4 H4A . 0.9300 ?
    C5 N . 1.372(5) ?
    C5 H5A . 0.9300 ?
    N C6 . 1.476(5) ?
    C6 C7 . 1.518(6) ?
    C6 H6A . 0.9700 ?
    C6 H6B . 0.9700 ?
    C7 C8 . 1.534(5) ?
    C7 H7A . 0.9700 ?
    C7 H7B . 0.9700 ?
    C8 C8 2_766 1.518(7) ?
    C8 H8A . 0.9700 ?
    C8 H8B . 0.9700 ?
loop_
    _geom_angle_atom_site_label_1
    _geom_angle_atom_site_label_2
    _geom_angle_atom_site_label_3
    _geom_angle_site_symmetry_1
    _geom_angle_site_symmetry_3
    _geom_angle
    _geom_angle_publ_flag
    F1' P F6 . . 85.7(10) ?
    F1' P F2' . . 173.4(6) ?
    F6 P F2' . . 95.7(10) ?
    F1' P F3 . . 70.4(7) ?
    F6 P F3 . . 156.1(13) ?
    F2' P F3 . . 107.8(9) ?
    F1' P F2 . . 164.7(6) ?
    F6 P F2 . . 98.4(9) ?
    F3 P F2 . . 105.1(10) ?
    F1' P F5 . . 76.2(6) ?
    F6 P F5 . . 89.5(10) ?
    F2' P F5 . . 110.2(6) ?
    F3 P F5 . . 86.5(8) ?
    F2 P F5 . . 89.1(7) ?
    F1' P F6' . . 101.7(9) ?
    F2' P F6' . . 80.1(9) ?
    F3 P F6' . . 172.1(12) ?
    F2 P F6' . . 82.4(8) ?
    F5 P F6' . . 91.2(9) ?
    F1' P F4' . . 86.0(5) ?
    F6 P F4' . . 88.5(9) ?
    F2' P F4' . . 87.5(6) ?
    F3 P F4' . . 88.2(7) ?
    F2 P F4' . . 108.7(6) ?
    F5 P F4' . . 162.2(6) ?
    F6' P F4' . . 91.8(7) ?
    F1' P F4 . . 104.3(6) ?
    F6 P F4 . . 91.8(10) ?
    F2' P F4 . . 69.2(7) ?
    F3 P F4 . . 92.5(9) ?
    F2 P F4 . . 90.3(7) ?
    F5 P F4 . . 178.6(11) ?
    F6' P F4 . . 90.0(9) ?
    F1' P F5' . . 95.7(6) ?
    F6 P F5' . . 93.0(9) ?
    F2' P F5' . . 90.7(6) ?
    F3 P F5' . . 91.0(7) ?
    F2 P F5' . . 69.5(6) ?
    F6' P F5' . . 89.2(8) ?
    F4' P F5' . . 177.8(7) ?
    F4 P F5' . . 159.8(6) ?
    F6 P F1 . . 69.9(12) ?
    F2' P F1 . . 149.1(8) ?
    F3 P F1 . . 87.2(7) ?
    F2 P F1 . . 166.6(10) ?
    F5 P F1 . . 97.2(9) ?
    F6' P F1 . . 85.7(11) ?
    F4' P F1 . . 65.6(7) ?
    F4 P F1 . . 83.6(8) ?
    F5' P F1 . . 116.5(8) ?
    F1' P F3' . . 97.5(6) ?
    F6 P F3' . . 176.5(11) ?
    F2' P F3' . . 80.9(7) ?
    F2 P F3' . . 78.8(9) ?
    F5 P F3' . . 92.5(8) ?
    F6' P F3' . . 160.7(10) ?
    F4' P F3' . . 90.4(7) ?
    F4 P F3' . . 86.1(8) ?
    F5' P F3' . . 88.0(6) ?
    F1 P F3' . . 112.6(7) ?
    N C1 C2 . . 120.6(4) ?
    N C1 H1A . . 119.7 ?
    C2 C1 H1A . . 119.7 ?
    C1 C2 C3 . . 118.7(4) ?
    C1 C2 H2A . . 120.7 ?
    C3 C2 H2A . . 120.7 ?
    C4 C3 C2 . . 119.8(4) ?
    C4 C3 H3A . . 120.1 ?
    C2 C3 H3A . . 120.1 ?
    C3 C4 C5 . . 121.1(4) ?
    C3 C4 H4A . . 119.4 ?
    C5 C4 H4A . . 119.4 ?
    N C5 C4 . . 118.6(4) ?
    N C5 H5A . . 120.7 ?
    C4 C5 H5A . . 120.7 ?
    C1 N C5 . . 121.2(3) ?
    C1 N C6 . . 120.7(3) ?
    C5 N C6 . . 118.1(3) ?
    N C6 C7 . . 112.5(3) ?
    N C6 H6A . . 109.1 ?
    C7 C6 H6A . . 109.1 ?
    N C6 H6B . . 109.1 ?
    C7 C6 H6B . . 109.1 ?
    H6A C6 H6B . . 107.8 ?
    C6 C7 C8 . . 112.7(3) ?
    C6 C7 H7A . . 109.0 ?
    C8 C7 H7A . . 109.0 ?
    C6 C7 H7B . . 109.0 ?
    C8 C7 H7B . . 109.0 ?
    H7A C7 H7B . . 107.8 ?
    C8 C8 C7 2_766 . 113.4(4) ?
    C8 C8 H8A 2_766 . 108.9 ?
    C7 C8 H8A . . 108.9 ?
    C8 C8 H8B 2_766 . 108.9 ?
    C7 C8 H8B . . 108.9 ?
    H8A C8 H8B . . 107.7 ?
loop_
    _geom_hbond_atom_site_label_D
    _geom_hbond_atom_site_label_H
    _geom_hbond_atom_site_label_A
    _geom_hbond_site_symmetry_A
    _geom_hbond_distance_DH
    _geom_hbond_distance_HA
    _geom_hbond_distance_DA
    _geom_hbond_angle_DHA
    C1 H1A F4' 2_666 0.93 2.48 3.333(17) 153.00
    C2 H2A F2' 1_554 0.93 2.53 3.267(18) 137.00
    C3 H3A F3' 1_554 0.93 2.47 3.257(15) 142.00
    C4 H4A F1' 2_576 0.93 2.52 3.287(14) 140.00
data_global
_journal_date_recd_electronic     2008-11-18
_journal_date_accepted     2008-11-25
_journal_name_full     'Acta Crystallographica, Section E'
_journal_year     2008
_journal_volume     64
_journal_issue     12
_journal_page_first     o2495
_journal_page_last     o2495
_journal_paper_category     QO
_journal_coeditor_code     HK2581
_publ_contact_author
;
'Wang, Jin-tang'
Department of Applied Chemistry,
College of Science,
Nanjing University of Technology,
Nanjing 210009
P.R. China
;
_publ_contact_author_email     wjt@njut.edu.cn
loop_
    _publ_author_name
    _publ_author_address
    'Liang, Jin-hua'
;
Department of Applied Chemistry,
College of Science,
Nanjing University of Technology,
Nanjing 210009
People's Republic of China
;
    'Jin, Dong'
;
Department of Chemistry and Chemical Engineering,
Nanjing University of Technology,
Nanjing 210009
People's Republic of China
;
    'Gao, Xiao-feng'
;
Department of Applied Chemistry,
College of Science,
Nanjing University of Technology,
Nanjing 210009
People's Republic of China
;
    'Wang, Jin-tang'
;
Department of Applied Chemistry,
College of Science,
Nanjing University of Technology,
Nanjing 210009
People's Republic of China
;
data_x1
_publ_section_title
;
1,1'-(Hexane-1,6-diyl)dipyridinium bis(hexafluorophosphate)
;
