# Supplementary material for: 1,1′-(Hexane-1,6-di­yl)dipyridinium bis­(hexa­fluoro­phosphate)
Source: Acta Crystallogr Sect E Struct Rep Online. 2008 Nov 29;64(Pt 12):o2495. doi: 10.1107/S1600536808039639 (PMC2959814; doi:10.1107/S1600536808039639)
Supplement: Supplementary file 2 [file e-64-o2495-Isup2.hkl]

# 
# h,k,l, Fc-squared, Fo-squared, sigma(Fo-squared) and status flag 
# 
data_I
_shelx_title ' N in P-1' 
_shelx_refln_list_code          4 
_shelx_F_calc_maximum       80.53 
_exptl_crystal_F_000       270.00 
_reflns_d_resolution_high  0.8364 
 
loop_ 
 _symmetry_equiv_pos_as_xyz 
 'x, y, z' 
 '-x, -y, -z' 
 
_cell_length_a     7.9140 
_cell_length_b     9.2930 
_cell_length_c     9.4870 
_cell_angle_alpha  65.130 
_cell_angle_beta   65.460 
_cell_angle_gamma  74.370 
 
_shelx_F_squared_multiplier     1.000 
 
loop_ 
 _refln_index_h 
 _refln_index_k 
 _refln_index_l 
 _refln_F_squared_calc 
 _refln_F_squared_meas 
 _refln_F_squared_sigma 
 _refln_observed_status 
   1   0   0      132.70      178.00      1.99 o 
   2   0   0      740.96      910.97      4.56 o 
   3   0   0      108.42      122.36      1.55 o 
   4   0   0       69.72       66.59      1.90 o 
   5   0   0       71.79       78.95      2.32 o 
   6   0   0      173.12      156.90      3.65 o 
   7   0   0       39.33       34.63      2.17 o 
   8   0   0        0.08        0.22      1.23 o 
  -8   1   0        9.97       13.19      2.07 o 
  -7   1   0       44.32       38.23      2.58 o 
  -6   1   0      323.46      317.54      5.22 o 
  -5   1   0      104.39      105.52      2.73 o 
  -4   1   0       32.01       32.12      1.34 o 
  -3   1   0       12.72        8.12      1.20 o 
  -2   1   0       46.19       42.62      1.02 o 
  -1   1   0     2662.48     2502.30     26.82 o 
   0   1   0      221.19      210.17      6.33 o 
   1   1   0     1174.10     1474.19     19.14 o 
   2   1   0      462.45      409.56      3.51 o 
   3   1   0       47.55       39.04      1.28 o 
   4   1   0      538.29      511.82      4.95 o 
   5   1   0      123.79      141.60      3.23 o 
   6   1   0        3.03        3.01      1.01 o 
   7   1   0       51.03       37.99      2.47 o 
   8   1   0        2.70        2.49      1.45 o 
  -8   2   0       10.45        8.12      2.05 o 
  -7   2   0        1.00        0.76      1.41 o 
  -6   2   0      190.52      189.93      4.42 o 
  -5   2   0       24.39       31.46      1.68 o 
  -4   2   0        0.03        0.04      0.60 o 
  -3   2   0      125.51      129.81      2.28 o 
  -2   2   0       31.68       40.90      1.14 o 
  -1   2   0      564.72      681.83     16.12 o 
   0   2   0     3967.85     3433.37     22.91 o 
   1   2   0     3550.75     3342.81     34.33 o 
   2   2   0        4.06        5.60      0.44 o 
   3   2   0      105.60       85.83      1.68 o 
   4   2   0       37.77       38.68      1.51 o 
   5   2   0      479.27      512.33      5.64 o 
   6   2   0       58.36       56.40      2.48 o 
   7   2   0       10.56        6.85      1.58 o 
   8   2   0        0.82        0.35      1.42 o 
  -7   3   0        0.01        0.23      1.38 o 
  -6   3   0      129.45      124.40      3.69 o 
  -5   3   0       51.85       45.57      2.18 o 
  -4   3   0        2.69        7.55      0.90 o 
  -3   3   0      107.13      138.24      2.59 o 
  -2   3   0      119.98      139.31      2.30 o 
  -1   3   0       73.27       64.06      2.05 o 
   0   3   0        0.32        0.89      0.35 o 
   1   3   0      233.69      228.16      2.44 o 
   2   3   0      282.84      275.85      3.49 o 
   3   3   0       25.63       22.07      1.01 o 
   4   3   0      290.64      272.43      3.61 o 
   5   3   0        3.84        2.77      0.85 o 
   6   3   0        2.36        3.21      1.00 o 
   7   3   0        0.01        1.25      1.25 o 
   8   3   0        0.63        0.00      1.45 o 
  -7   4   0       23.73       24.22      2.36 o 
  -6   4   0       19.17       15.65      1.86 o 
  -5   4   0       10.15       12.50      1.38 o 
  -4   4   0      244.57      271.96      4.15 o 
  -3   4   0        0.08        0.00      0.70 o 
  -2   4   0       27.92       28.94      1.28 o 
  -1   4   0       21.21       32.36      1.18 o 
   0   4   0       29.19       40.93      0.94 o 
   1   4   0       20.28       22.26      0.94 o 
   2   4   0      148.47      147.85      2.38 o 
   3   4   0       34.23       33.00      1.36 o 
   4   4   0       20.53       21.18      1.32 o 
   5   4   0      288.28      285.65      4.53 o 
   6   4   0        2.25        3.24      1.07 o 
   7   4   0       12.06       15.63      1.98 o 
   8   4   0        5.88        9.61      1.66 o 
  -6   5   0       17.87       11.67      1.84 o 
  -5   5   0       35.08       32.83      2.29 o 
  -4   5   0       11.57       13.92      1.42 o 
  -3   5   0       61.84       57.70      2.13 o 
  -2   5   0      109.05       99.50      2.54 o 
  -1   5   0      186.97      219.14      3.17 o 
   0   5   0       15.07       14.77      0.66 o 
   1   5   0        1.90        2.59      0.57 o 
   2   5   0        0.25        1.50      0.62 o 
   3   5   0       60.41       69.32      2.03 o 
   4   5   0       95.65      103.47      2.80 o 
   5   5   0       12.62       12.03      1.41 o 
   6   5   0        1.39        3.52      1.10 o 
   7   5   0        9.91        7.77      1.72 o 
  -6   6   0        1.56        2.33      1.50 o 
  -5   6   0       34.86       32.71      2.28 o 
  -4   6   0      145.03      148.21      4.01 o 
  -3   6   0        1.86        1.23      1.13 o 
  -2   6   0      205.25      213.92      3.80 o 
  -1   6   0      193.89      194.51      3.39 o 
   0   6   0        5.65        8.23      1.21 o 
   1   6   0       78.76       64.06      1.96 o 
   2   6   0       87.57       72.35      2.21 o 
   3   6   0        0.22        0.59      0.70 o 
   4   6   0       62.84       61.78      2.35 o 
   5   6   0       29.14       36.12      2.27 o 
   6   6   0        6.53       11.55      1.58 o 
   7   6   0        4.24        4.01      1.97 o 
  -5   7   0       10.65       10.62      1.96 o 
  -4   7   0       43.25       53.26      2.84 o 
  -3   7   0       92.02       99.15      3.51 o 
  -2   7   0       40.83       45.13      2.30 o 
  -1   7   0      142.12      151.42      3.42 o 
   0   7   0       37.43       38.02      2.60 o 
   1   7   0       16.55       12.45      1.15 o 
   2   7   0       12.14       15.28      1.19 o 
   3   7   0        3.02        3.97      1.15 o 
   4   7   0       10.74       12.05      1.65 o 
   5   7   0       12.08       12.17      1.64 o 
   6   7   0        1.53        2.79      1.42 o 
  -4   8   0        7.41        7.31      1.60 o 
  -3   8   0        0.30        1.31      1.29 o 
  -2   8   0       68.27       76.73      3.25 o 
  -1   8   0       14.32       18.19      1.73 o 
   0   8   0        5.65        7.20      1.57 o 
   1   8   0       83.57       79.94      2.78 o 
   2   8   0        4.36        2.22      1.10 o 
   3   8   0       17.40       15.79      1.71 o 
   4   8   0       18.62       21.10      1.76 o 
   5   8   0        0.00        0.22      1.15 o 
  -2   9   0        0.14        0.23      1.21 o 
  -1   9   0       10.92       12.37      1.55 o 
   0   9   0        9.88        9.74      1.02 o 
   1   9   0        0.89        0.00      0.96 o 
   2   9   0        1.93        0.95      1.18 o 
   3   9   0        1.54        1.78      1.17 o 
   4   9   0        1.53        1.04      1.37 o 
  -3  -9   1        1.10        1.56      1.28 o 
  -2  -9   1        4.88        7.11      1.57 o 
  -1  -9   1        0.32        0.22      1.33 o 
   0  -9   1        3.13        3.99      1.01 o 
   1  -9   1        5.36        6.12      1.61 o 
   2  -9   1        0.33        0.34      1.23 o 
  -5  -8   1        0.06        0.71      1.26 o 
  -4  -8   1        1.97        2.63      1.34 o 
  -3  -8   1        1.48        1.21      1.32 o 
  -2  -8   1        1.43        1.70      1.21 o 
  -1  -8   1        2.23        3.87      1.23 o 
   0  -8   1       16.69       15.57      2.10 o 
   1  -8   1        4.98        6.83      1.35 o 
   2  -8   1        0.46        0.56      1.39 o 
   3  -8   1       39.68       46.94      2.89 o 
   4  -8   1        1.35        0.48      1.59 o 
  -6  -7   1        0.12        1.61      1.30 o 
  -5  -7   1        9.87       11.03      1.83 o 
  -4  -7   1        8.72       10.87      1.64 o 
  -3  -7   1        9.92       12.92      1.64 o 
  -2  -7   1       23.16       22.88      1.75 o 
  -1  -7   1        3.44        5.76      1.16 o 
   0  -7   1        2.05        2.14      0.65 o 
   1  -7   1       42.45       56.90      2.35 o 
   2  -7   1       36.97       40.29      2.18 o 
   3  -7   1        2.57        3.01      1.21 o 
   4  -7   1        3.87        3.02      1.57 o 
   5  -7   1        7.99        8.50      1.82 o 
  -6  -6   1       14.69       14.73      1.92 o 
  -5  -6   1        0.23        1.00      1.10 o 
  -4  -6   1       12.96       16.42      1.75 o 
  -3  -6   1       73.35       78.91      2.93 o 
  -2  -6   1       43.92       48.49      2.16 o 
  -1  -6   1       16.17       15.28      1.29 o 
   0  -6   1      264.60      289.80      3.72 o 
   1  -6   1        0.13        0.77      0.81 o 
   2  -6   1       44.50       48.79      2.13 o 
   3  -6   1       78.32       77.48      2.87 o 
   4  -6   1        0.01        1.37      1.37 o 
   5  -6   1       50.68       51.26      2.85 o 
   6  -6   1       22.73       27.65      2.43 o 
  -7  -5   1        1.04        1.41      1.31 o 
  -6  -5   1       15.53       11.59      1.67 o 
  -5  -5   1       27.35       31.38      2.05 o 
  -4  -5   1       33.99       33.55      1.96 o 
  -3  -5   1       53.04       60.24      2.28 o 
  -2  -5   1       54.87       52.35      1.91 o 
  -1  -5   1        1.82        0.82      0.68 o 
   0  -5   1        4.35        2.60      1.27 o 
   1  -5   1      171.06      178.23      2.96 o 
   2  -5   1       30.31       23.32      1.37 o 
   3  -5   1      110.87      104.10      2.81 o 
   4  -5   1       55.43       62.33      2.43 o 
   5  -5   1      112.92      122.12      3.88 o 
   6  -5   1       14.64       18.44      2.14 o 
  -7  -4   1        0.12        1.27      1.27 o 
  -6  -4   1       35.47       29.34      1.99 o 
  -5  -4   1        2.33        4.29      1.10 o 
  -4  -4   1      139.81      111.30      0.95 o 
  -3  -4   1       45.80       32.32      0.79 o 
  -2  -4   1       89.42       81.21      2.78 o 
  -1  -4   1      769.84      798.67      5.65 o 
   0  -4   1      154.02      157.86      1.77 o 
   1  -4   1      146.55      129.18      2.33 o 
   2  -4   1        0.43        2.38      0.60 o 
   3  -4   1        9.00        8.69      0.93 o 
   4  -4   1       63.87       61.18      2.28 o 
   5  -4   1      287.38      305.22      5.08 o 
   6  -4   1       10.40        8.13      1.69 o 
   7  -4   1        2.95        4.09      1.53 o 
  -7  -3   1       22.53       21.15      1.97 o 
  -6  -3   1       19.28       14.50      1.43 o 
  -5  -3   1        7.31        6.58      1.03 o 
  -4  -3   1       29.90       29.45      1.48 o 
  -3  -3   1       22.54       23.66      1.28 o 
  -2  -3   1      256.79      273.08      3.34 o 
  -1  -3   1       59.66       77.92      1.63 o 
   0  -3   1        1.75        0.61      0.40 o 
   1  -3   1        7.73        2.38      0.89 o 
   2  -3   1        0.11        0.81      0.46 o 
   3  -3   1       82.60       71.40      1.93 o 
   4  -3   1       35.67       34.00      1.57 o 
   5  -3   1        0.67        2.68      1.02 o 
   6  -3   1       65.14       59.38      2.76 o 
   7  -3   1        7.23        6.33      1.66 o 
   8  -3   1        0.45        0.29      1.57 o 
  -8  -2   1        0.15        0.00      1.54 o 
  -7  -2   1       26.98       21.21      1.97 o 
  -6  -2   1       15.20       14.19      1.57 o 
  -5  -2   1       38.10       35.41      1.76 o 
  -4  -2   1      154.27      146.67      2.65 o 
  -3  -2   1       15.62       14.44      0.95 o 
  -2  -2   1      411.90      403.87      4.39 o 
  -1  -2   1     1651.60     1784.00     27.91 o 
   0  -2   1      678.74      679.99     22.40 o 
   1  -2   1      171.19      147.21      1.90 o 
   2  -2   1      205.45      177.78      2.66 o 
   3  -2   1       22.23       15.89      0.88 o 
   4  -2   1        4.86        0.93      0.93 o 
   5  -2   1      696.64      678.88      6.23 o 
   6  -2   1       37.46       33.65      1.95 o 
   7  -2   1        0.55        1.33      1.27 o 
   8  -2   1        6.18        5.53      1.80 o 
  -8  -1   1       28.53       26.62      2.86 o 
  -7  -1   1       63.54       68.84      3.40 o 
  -6  -1   1        1.48        3.94      1.19 o 
  -5  -1   1       27.25       27.74      1.73 o 
  -4  -1   1        7.85        8.72      1.08 o 
  -3  -1   1       67.15       62.72      1.59 o 
  -2  -1   1      167.27      200.28      2.34 o 
  -1  -1   1     5968.57     5885.57     42.28 o 
   0  -1   1      853.11      223.13    610.64 o 
   1  -1   1     1424.37     1121.87      0.24 o 
   2  -1   1        1.58        1.44      0.28 o 
   3  -1   1      128.75      183.72      2.37 o 
   4  -1   1       17.73       14.52      1.31 o 
   5  -1   1       12.43       11.60      1.17 o 
   6  -1   1        6.35        6.94      1.24 o 
   7  -1   1       22.53       20.82      1.93 o 
   8  -1   1        0.32        0.55      1.25 o 
  -8   0   1       14.61       14.50      2.42 o 
  -7   0   1        2.85        5.95      1.42 o 
  -6   0   1        2.44        1.26      1.10 o 
  -5   0   1      293.35      314.56      4.78 o 
  -4   0   1      210.97      243.03      3.63 o 
  -3   0   1       10.69       12.17      0.85 o 
  -2   0   1       16.01       17.65      0.79 o 
  -1   0   1     4735.78     4859.99     40.56 o 
   0   0   1      177.33      183.59      3.28 o 
   1   0   1     5054.55     4995.05     31.74 o 
   2   0   1     1409.20     1532.84     23.55 o 
   3   0   1        2.01        8.24      0.60 o 
   4   0   1     1024.69      985.47      6.17 o 
   5   0   1      118.67      109.21      2.57 o 
   6   0   1      250.01      240.54      4.03 o 
   7   0   1        1.91        0.79      1.14 o 
   8   0   1        2.84        2.04      1.38 o 
  -8   1   1        2.90        0.45      1.85 o 
  -7   1   1       83.58       87.06      3.82 o 
  -6   1   1       22.93       16.63      1.76 o 
  -5   1   1       33.40       37.89      1.80 o 
  -4   1   1      165.17      158.47      2.73 o 
  -3   1   1      108.85      104.68      1.98 o 
  -2   1   1      622.42      742.00      4.42 o 
  -1   1   1     2800.18     2522.50     28.70 o 
   0   1   1       47.96       75.86      1.10 o 
   1   1   1      514.60      486.53     11.91 o 
   2   1   1     1970.30     2157.49     29.34 o 
   3   1   1     1143.22     1158.16      6.24 o 
   4   1   1      125.94      141.58      2.67 o 
   5   1   1      282.99      255.11      3.79 o 
   6   1   1       69.29       73.61      2.66 o 
   7   1   1       72.63       66.58      2.70 o 
   8   1   1       10.18        8.51      1.65 o 
  -7   2   1        0.89        1.24      1.50 o 
  -6   2   1       23.06       24.48      2.22 o 
  -5   2   1      297.69      300.37      4.53 o 
  -4   2   1       15.12       20.45      1.27 o 
  -3   2   1       51.17       57.40      1.63 o 
  -2   2   1        0.70        0.11      0.50 o 
  -1   2   1      760.78      778.64      4.20 o 
   0   2   1     1844.67     1774.43     19.76 o 
   1   2   1     6485.55     5710.67     42.59 o 
   2   2   1      157.68      201.71      2.06 o 
   3   2   1      337.51      355.87      2.86 o 
   4   2   1     1009.32      933.44      6.31 o 
   5   2   1        0.00        1.10      0.95 o 
   6   2   1       72.44       84.58      2.87 o 
   7   2   1        0.09        0.42      0.97 o 
   8   2   1        2.12        3.33      1.23 o 
  -7   3   1       27.37       24.27      2.30 o 
  -6   3   1        8.94        8.65      1.52 o 
  -5   3   1      102.62       78.70      2.82 o 
  -4   3   1      133.09      142.55      3.02 o 
  -3   3   1        3.92        1.90      0.98 o 
  -2   3   1       23.70       28.03      1.15 o 
  -1   3   1      635.84      723.65      4.51 o 
   0   3   1       12.62       19.51      0.52 o 
   1   3   1      440.94      427.27      3.65 o 
   2   3   1      165.53      158.33      2.09 o 
   3   3   1       98.28       96.54      1.81 o 
   4   3   1      406.03      361.37      3.92 o 
   5   3   1      123.95      133.33      3.00 o 
   6   3   1       38.48       47.56      2.22 o 
   7   3   1        1.55        4.80      1.08 o 
   8   3   1       16.73       15.17      2.15 o 
  -7   4   1       25.47       18.05      2.26 o 
  -6   4   1        7.04        6.16      1.36 o 
  -5   4   1      217.99      232.67      4.55 o 
  -4   4   1        6.04        6.55      1.00 o 
  -3   4   1       15.75       23.78      1.32 o 
  -2   4   1      139.23      125.42      2.84 o 
  -1   4   1      128.39       99.20      1.97 o 
   0   4   1        3.40        7.81      1.82 o 
   1   4   1      357.33      345.90      3.27 o 
   2   4   1        2.95        0.48      0.48 o 
   3   4   1        3.14        4.32      0.71 o 
   4   4   1      118.37      109.29      2.50 o 
   5   4   1        0.51        0.17      0.77 o 
   6   4   1       48.87       52.11      2.47 o 
   7   4   1        4.68        2.96      1.23 o 
   8   4   1        1.58        1.49      1.55 o 
  -6   5   1        1.62        0.10      1.52 o 
  -5   5   1       48.07       42.59      2.38 o 
  -4   5   1        6.15        9.25      1.21 o 
  -3   5   1        1.62        1.53      0.77 o 
  -2   5   1       59.80       61.03      1.97 o 
  -1   5   1        9.74        4.67      0.72 o 
   0   5   1       13.74        8.37      0.52 o 
   1   5   1       50.56       57.69      1.57 o 
   2   5   1      107.12       85.94      1.98 o 
   3   5   1       77.46       83.47      2.15 o 
   4   5   1       61.05       66.61      2.18 o 
   5   5   1        3.84        8.10      1.11 o 
   6   5   1        4.97        4.20      1.17 o 
   7   5   1        0.23        0.00      1.20 o 
   8   5   1        1.07        0.56      1.44 o 
  -6   6   1       51.37       49.43      3.15 o 
  -5   6   1        5.96        5.48      1.46 o 
  -4   6   1       18.20       18.99      1.77 o 
  -3   6   1      268.42      275.78      4.66 o 
  -2   6   1       14.61       11.20      1.22 o 
  -1   6   1       18.15       17.79      1.30 o 
   0   6   1      264.07      244.41      2.52 o 
   1   6   1        9.12        7.52      0.84 o 
   2   6   1        9.36       13.24      0.98 o 
   3   6   1       54.49       67.18      2.08 o 
   4   6   1        0.78        1.63      0.64 o 
   5   6   1       10.78       10.65      1.31 o 
   6   6   1       38.12       31.72      2.36 o 
   7   6   1        0.30        0.60      1.40 o 
  -5   7   1        9.47       10.58      1.69 o 
  -4   7   1       28.84       22.20      2.25 o 
  -3   7   1        7.81        6.54      1.54 o 
  -2   7   1      163.45      177.16      3.94 o 
  -1   7   1      106.70      105.35      3.13 o 
   0   7   1      116.43      116.84      3.81 o 
   1   7   1      147.70      143.22      2.93 o 
   2   7   1        3.71        1.82      0.75 o 
   3   7   1       13.52       14.57      1.18 o 
   4   7   1       37.70       41.95      2.17 o 
   5   7   1        1.01        0.67      1.18 o 
   6   7   1        1.32        0.95      1.29 o 
   7   7   1        0.04        1.67      1.67 o 
  -4   8   1        6.83       10.77      1.67 o 
  -3   8   1       49.74       47.55      2.90 o 
  -2   8   1        7.49        7.04      1.56 o 
  -1   8   1      128.47      136.68      3.88 o 
   0   8   1      139.02      151.28      2.64 o 
   1   8   1        0.02        0.12      1.02 o 
   2   8   1       76.22       75.05      2.63 o 
   3   8   1       54.28       56.88      2.42 o 
   4   8   1       27.12       26.05      1.85 o 
   5   8   1        4.79        5.51      1.31 o 
   6   8   1        3.35        1.77      1.34 o 
  -3   9   1       15.01       16.46      2.13 o 
  -2   9   1        4.36        6.27      1.49 o 
  -1   9   1        4.08        6.65      1.48 o 
   0   9   1       30.31       27.98      1.46 o 
   1   9   1       19.25       14.67      1.73 o 
   2   9   1        0.40        0.73      1.06 o 
   3   9   1        4.36        5.92      1.26 o 
   4   9   1        2.10        1.72      1.32 o 
   5   9   1        0.31        0.77      1.38 o 
   0  10   1        0.48        2.20      0.85 o 
   1  10   1        0.31        0.95      1.25 o 
   2  10   1       28.68       27.00      2.17 o 
   3  10   1        0.20        1.40      1.40 o 
  -3  -8   2        0.22        2.86      1.20 o 
  -2  -8   2        0.06        0.52      1.13 o 
  -1  -8   2        5.30        3.39      1.41 o 
   0  -8   2        2.68        4.32      0.87 o 
   1  -8   2        0.02        1.02      1.04 o 
   2  -8   2        5.18        8.99      1.39 o 
   3  -8   2        8.11       11.76      1.70 o 
  -5  -7   2        1.12        1.29      1.34 o 
  -4  -7   2        4.86        6.65      1.59 o 
  -3  -7   2       28.83       26.21      2.35 o 
  -2  -7   2        1.46        2.11      1.18 o 
  -1  -7   2       11.30        9.08      1.25 o 
   0  -7   2        2.78        2.13      0.67 o 
   1  -7   2        0.58        0.76      0.88 o 
   2  -7   2        3.18        7.49      1.17 o 
   3  -7   2        0.93        1.58      1.12 o 
   4  -7   2        0.46        0.82      1.18 o 
   5  -7   2        3.14        3.00      1.65 o 
  -6  -6   2        0.74        0.47      1.17 o 
  -5  -6   2        5.73        7.05      1.43 o 
  -4  -6   2        4.04        5.18      1.36 o 
  -3  -6   2        5.59        4.69      1.32 o 
  -2  -6   2       35.25       32.11      2.02 o 
  -1  -6   2       17.29       18.83      1.43 o 
   0  -6   2       14.21        7.45      6.29 o 
   1  -6   2        6.08       10.60      1.02 o 
   2  -6   2        4.13        6.90      0.97 o 
   3  -6   2        1.78        3.02      0.96 o 
   4  -6   2      187.87      212.51      4.65 o 
   5  -6   2        0.05        0.41      1.20 o 
   6  -6   2       13.49       13.63      2.12 o 
  -6  -5   2        0.03        2.12      1.12 o 
  -5  -5   2        1.31        1.32      1.32 o 
  -4  -5   2       56.55       71.80      2.99 o 
  -3  -5   2      201.25      196.48      4.04 o 
  -2  -5   2      277.53      283.29      4.32 o 
  -1  -5   2      100.28       86.03      2.39 o 
   0  -5   2       21.44       30.06      1.06 o 
   1  -5   2        0.27        0.14      0.64 o 
   2  -5   2       67.57       84.94      2.38 o 
   3  -5   2       50.23       50.69      2.08 o 
   4  -5   2       18.14       11.77      1.61 o 
   5  -5   2        4.25        3.51      1.34 o 
   6  -5   2       28.46       27.91      2.44 o 
  -7  -4   2        0.21        0.89      1.43 o 
  -6  -4   2        0.04        0.67      1.25 o 
  -5  -4   2       39.36       39.82      2.33 o 
  -4  -4   2       16.60       14.06      1.56 o 
  -3  -4   2      106.74      107.22      2.93 o 
  -2  -4   2      486.34      486.36      5.15 o 
  -1  -4   2       45.61       46.22      1.63 o 
   0  -4   2      561.14      472.68    272.66 o 
   1  -4   2      401.69      318.19      0.61 o 
   2  -4   2        3.13        8.06      0.81 o 
   3  -4   2       33.00       36.83      1.60 o 
   4  -4   2      175.13      181.34      3.49 o 
   5  -4   2       85.71       89.71      3.10 o 
   6  -4   2       19.30       18.72      1.99 o 
   7  -4   2       17.22       14.00      2.29 o 
  -7  -3   2        9.46        5.18      1.59 o 
  -6  -3   2        0.01        0.09      1.00 o 
  -5  -3   2        4.08        7.09      1.20 o 
  -4  -3   2      174.15      184.38      3.88 o 
  -3  -3   2      100.24      108.86      2.68 o 
  -2  -3   2      736.70      700.82      5.71 o 
  -1  -3   2      139.99       93.21      2.77 o 
   0  -3   2      232.90      199.83      2.36 o 
   1  -3   2      208.40      176.26      2.55 o 
   2  -3   2      386.24      453.83      4.14 o 
   3  -3   2        0.03        2.24      0.61 o 
   4  -3   2      236.76      258.38      3.75 o 
   5  -3   2        2.58        3.84      0.98 o 
   6  -3   2      125.56      135.27      3.88 o 
   7  -3   2       13.53        8.53      1.76 o 
   8  -3   2        7.57        7.10      2.14 o 
  -7  -2   2       29.17       34.53      2.53 o 
  -6  -2   2       11.15        5.50      1.27 o 
  -5  -2   2       62.47       46.34      2.09 o 
  -4  -2   2       12.26       15.40      1.18 o 
  -3  -2   2       30.48       36.22      1.56 o 
  -2  -2   2       19.72       27.70      1.13 o 
  -1  -2   2       46.30       46.68      1.27 o 
   0  -2   2     2665.98     2495.09     24.81 o 
   1  -2   2      261.56      277.74      0.37 o 
   2  -2   2        9.61       10.28      0.68 o 
   3  -2   2       10.44        9.99      0.80 o 
   4  -2   2       20.56       17.50      1.02 o 
   5  -2   2        5.62        7.78      1.07 o 
   6  -2   2       38.19       31.82      1.92 o 
   7  -2   2       15.53       14.70      1.72 o 
   8  -2   2        5.64        3.93      1.46 o 
  -7  -1   2        0.69        0.13      1.50 o 
  -6  -1   2       21.80       22.64      1.98 o 
  -5  -1   2       58.17       58.68      2.37 o 
  -4  -1   2       63.86       70.74      2.10 o 
  -3  -1   2        0.45        0.38      0.53 o 
  -2  -1   2      123.83      136.04      2.28 o 
  -1  -1   2      538.17      472.65      4.14 o 
   0  -1   2      990.62      234.32    683.88 o 
   1  -1   2     1506.24     1541.17     24.05 o 
   2  -1   2      130.36      139.07      1.84 o 
   3  -1   2      451.31      447.48      4.34 o 
   4  -1   2        2.74        4.42      0.68 o 
   5  -1   2       64.53       55.04      1.99 o 
   6  -1   2        2.85        2.81      0.92 o 
   7  -1   2       45.46       36.94      2.26 o 
   8  -1   2        1.33        0.11      1.44 o 
  -7   0   2        4.11        6.09      1.66 o 
  -6   0   2      175.25      159.19      4.56 o 
  -5   0   2        3.75        5.20      1.26 o 
  -4   0   2      164.14      197.82      3.52 o 
  -3   0   2      222.28      251.77      3.50 o 
  -2   0   2        0.55        0.39      0.45 o 
  -1   0   2      469.38      480.08      3.87 o 
   0   0   2     2918.03     2920.00     92.90 o 
   1   0   2      187.43      172.26      2.11 o 
   2   0   2      486.86      617.29      3.77 o 
   3   0   2       63.91       72.80      1.16 o 
   4   0   2      150.17      135.43      2.69 o 
   5   0   2      413.39      423.91      4.56 o 
   6   0   2      268.40      262.71      4.15 o 
   7   0   2        1.98        0.69      1.00 o 
   8   0   2       11.41        4.74      1.39 o 
   9   0   2        3.97        5.25      1.53 o 
  -7   1   2       13.07       11.70      1.88 o 
  -6   1   2       59.59       43.14      2.50 o 
  -5   1   2      100.64       95.26      2.82 o 
  -4   1   2       15.47       22.48      1.28 o 
  -3   1   2      101.49      121.00      2.28 o 
  -2   1   2        0.88        1.32      0.41 o 
  -1   1   2        0.65        1.36      0.36 o 
   0   1   2     2118.43      223.71   1060.20 o 
   1   1   2     4508.43     4763.76     36.85 o 
   2   1   2       22.50       22.20      0.83 o 
   3   1   2      269.67      263.48      2.96 o 
   4   1   2        1.32        0.09      0.96 o 
   5   1   2       19.23       18.16      1.31 o 
   6   1   2       12.22       16.17      1.40 o 
   7   1   2        0.03        0.97      0.87 o 
   8   1   2        0.45        2.17      1.09 o 
   9   1   2        9.56        7.48      1.69 o 
  -7   2   2       10.25       11.93      1.96 o 
  -6   2   2       21.16       20.06      1.90 o 
  -5   2   2       78.25       58.04      2.45 o 
  -4   2   2      472.16      501.22      5.28 o 
  -3   2   2        0.20        4.13      0.73 o 
  -2   2   2      457.32      545.02      4.32 o 
  -1   2   2      824.22      894.06      4.88 o 
   0   2   2     1856.39     1779.37     21.11 o 
   1   2   2       17.92       12.82      0.82 o 
   2   2   2      742.16      787.89      4.16 o 
   3   2   2       28.17       18.49      0.87 o 
   4   2   2       47.63       49.38      1.23 o 
   5   2   2     1693.75     1789.35      9.86 o 
   6   2   2        7.99       14.71      1.41 o 
   7   2   2       46.18       43.63      2.29 o 
   8   2   2        9.07       11.37      1.59 o 
   9   2   2        0.05        1.16      1.49 o 
  -7   3   2        0.80        1.58      1.58 o 
  -6   3   2       92.42       75.04      3.24 o 
  -5   3   2      115.55      109.29      3.24 o 
  -4   3   2        0.54        0.05      0.86 o 
  -3   3   2      167.40      171.67      3.04 o 
  -2   3   2      111.18       86.89      2.00 o 
  -1   3   2      404.25      390.48      3.91 o 
   0   3   2      474.17      594.63      6.53 o 
   1   3   2       31.92       36.65      1.00 o 
   2   3   2       72.53       66.22      1.30 o 
   3   3   2       31.17       23.22      0.91 o 
   4   3   2      331.55      279.59      3.40 o 
   5   3   2        0.00        0.89      0.89 o 
   6   3   2       80.50       99.99      3.03 o 
   7   3   2        9.40       13.23      1.53 o 
   8   3   2        4.90        5.97      1.35 o 
   9   3   2       12.40       11.30      1.98 o 
  -6   4   2        0.39        1.37      1.37 o 
  -5   4   2        0.24        2.63      1.16 o 
  -4   4   2      143.25      157.73      3.36 o 
  -3   4   2        2.76        0.71      0.70 o 
  -2   4   2       11.84        9.30      0.96 o 
  -1   4   2      855.70      806.42      5.48 o 
   0   4   2       11.35        8.50      0.73 o 
   1   4   2       24.32       30.55      1.08 o 
   2   4   2       33.52       23.20      1.46 o 
   3   4   2       10.04        8.95      0.79 o 
   4   4   2       15.32       14.11      0.95 o 
   5   4   2      338.18      358.31      4.61 o 
   6   4   2        8.54       11.42      1.42 o 
   7   4   2        1.68        2.71      1.28 o 
   8   4   2        2.00        2.84      1.68 o 
  -6   5   2       17.35       17.68      1.87 o 
  -5   5   2       13.28       17.33      1.77 o 
  -4   5   2       63.62       54.20      2.43 o 
  -3   5   2       46.54       49.49      2.02 o 
  -2   5   2       91.75       78.63      2.26 o 
  -1   5   2       71.83       83.12      2.11 o 
   0   5   2       12.62       17.72      0.71 o 
   1   5   2        8.34        4.29      0.64 o 
   2   5   2      103.62      107.68      2.11 o 
   3   5   2      163.33      130.53      2.48 o 
   4   5   2       39.03       37.81      1.51 o 
   5   5   2       42.52       43.91      1.99 o 
   6   5   2       18.89       16.38      1.55 o 
   7   5   2        1.86        1.41      1.32 o 
   8   5   2        1.65        2.05      1.49 o 
  -5   6   2        7.21        5.57      1.27 o 
  -4   6   2       59.98       58.41      2.73 o 
  -3   6   2        0.10        0.07      0.91 o 
  -2   6   2      103.82       98.63      2.79 o 
  -1   6   2       56.52       50.79      2.02 o 
   0   6   2       50.13       45.20      1.22 o 
   1   6   2       40.95       33.81      1.42 o 
   2   6   2        0.90        0.71      0.81 o 
   3   6   2       51.05       47.01      1.75 o 
   4   6   2       13.51       14.69      1.18 o 
   5   6   2       37.10       34.46      2.01 o 
   6   6   2        0.39        1.23      1.23 o 
   7   6   2       10.49        7.84      1.72 o 
   8   6   2        2.20        5.18      1.69 o 
  -5   7   2        1.27        0.12      1.46 o 
  -4   7   2       42.52       42.10      2.60 o 
  -3   7   2        0.31        1.23      1.23 o 
  -2   7   2        0.00        1.18      1.01 o 
  -1   7   2      225.63      252.67      4.28 o 
   0   7   2      192.65      203.76      4.88 o 
   1   7   2        6.56        5.92      0.98 o 
   2   7   2       56.07       65.26      2.13 o 
   3   7   2        5.77        5.31      0.92 o 
   4   7   2        1.90        2.65      0.84 o 
   5   7   2       27.54       22.28      1.84 o 
   6   7   2        0.01        0.19      1.26 o 
   7   7   2        0.69        2.53      1.56 o 
  -4   8   2        0.79        0.93      1.51 o 
  -3   8   2       10.49       12.06      1.74 o 
  -2   8   2       95.86      100.40      3.60 o 
  -1   8   2        0.03        1.04      1.12 o 
   0   8   2       67.77       74.88      1.95 o 
   1   8   2      132.09      123.03      3.24 o 
   2   8   2        4.38        4.15      0.97 o 
   3   8   2       65.80       66.20      2.50 o 
   4   8   2       20.92       22.66      1.75 o 
   5   8   2        0.60        2.22      1.12 o 
   6   8   2        6.77        4.32      1.64 o 
   7   8   2       15.93       17.92      2.46 o 
  -3   9   2        0.29        0.25      1.35 o 
  -2   9   2        1.90        0.11      1.20 o 
  -1   9   2       36.91       48.72      2.68 o 
   0   9   2       17.10       16.88      1.31 o 
   1   9   2       85.88       86.10      3.23 o 
   2   9   2       26.51       25.17      1.90 o 
   3   9   2        2.08        1.74      1.15 o 
   4   9   2        7.52        7.84      1.44 o 
   5   9   2       10.59       10.86      1.62 o 
   6   9   2        0.00        0.38      1.29 o 
  -1  10   2        3.45        4.75      1.28 o 
   0  10   2        7.07        8.39      1.14 o 
   1  10   2       14.78       11.38      1.75 o 
   2  10   2        1.52        0.54      1.30 o 
   3  10   2       31.27       27.96      2.23 o 
   4  10   2        1.43        1.74      1.28 o 
  -2  -8   3        1.88        2.02      1.35 o 
  -1  -8   3        1.37        2.00      1.38 o 
   0  -8   3        1.93        1.77      0.92 o 
   1  -8   3        0.03        0.81      1.06 o 
   2  -8   3        2.51        2.54      1.15 o 
  -4  -7   3       12.89       16.49      1.88 o 
  -3  -7   3       10.17       15.18      2.06 o 
  -2  -7   3        0.89        1.10      1.07 o 
  -1  -7   3        1.93        1.83      1.20 o 
   0  -7   3        1.49        1.31      0.99 o 
   1  -7   3        1.82        1.07      1.07 o 
   2  -7   3        3.12        2.45      1.15 o 
   3  -7   3       40.07       44.38      2.55 o 
   4  -7   3        1.27        1.85      1.24 o 
  -5  -6   3        0.79        1.45      1.45 o 
  -4  -6   3       10.31       12.52      1.74 o 
  -3  -6   3        2.12        1.50      1.33 o 
  -2  -6   3        2.92        2.23      1.17 o 
  -1  -6   3        9.97        9.97      1.36 o 
   0  -6   3        2.21        2.51      0.66 o 
   1  -6   3        0.74        0.27      0.80 o 
   2  -6   3        2.70        0.97      0.80 o 
   3  -6   3        8.13        6.51      1.29 o 
   4  -6   3        1.36        2.98      1.23 o 
   5  -6   3       10.63       10.79      1.71 o 
  -5  -5   3       11.94       13.38      1.81 o 
  -4  -5   3        9.94        7.19      1.60 o 
  -3  -5   3      124.52      135.91      3.94 o 
  -2  -5   3       28.13       21.96      1.73 o 
  -1  -5   3        0.96        3.47      1.01 o 
   0  -5   3       53.10       41.97     27.81 o 
   1  -5   3       67.85       52.03      0.81 o 
   2  -5   3        3.60        0.57      0.83 o 
   3  -5   3       43.58       48.70      2.06 o 
   4  -5   3       83.43       86.20      3.05 o 
   5  -5   3       12.82       19.03      1.80 o 
   6  -5   3       12.07       13.27      2.06 o 
  -6  -4   3        2.91        3.01      1.40 o 
  -5  -4   3       13.93       10.08      1.91 o 
  -4  -4   3       28.09       32.72      2.23 o 
  -3  -4   3        0.18        1.06      1.06 o 
  -2  -4   3       59.25       66.19      2.28 o 
  -1  -4   3      653.85      652.13      6.04 o 
   0  -4   3       67.95       77.89      2.21 o 
   1  -4   3      245.87      191.50      3.80 o 
   2  -4   3      209.53      163.72      3.59 o 
   3  -4   3        5.73        8.55      1.03 o 
   4  -4   3       14.24       12.02      1.27 o 
   5  -4   3      225.05      240.14      4.69 o 
   6  -4   3        0.69        1.46      1.53 o 
   7  -4   3        5.00        3.96      1.69 o 
  -6  -3   3       14.01       13.15      1.56 o 
  -5  -3   3        8.41        6.03      1.45 o 
  -4  -3   3       11.09       21.51      1.78 o 
  -3  -3   3      204.05      233.33      4.13 o 
  -2  -3   3       38.36       33.18      1.51 o 
  -1  -3   3      208.56      192.26      3.04 o 
   0  -3   3     1169.91     1061.54    618.88 o 
   1  -3   3      353.54      413.41      4.16 o 
   2  -3   3      268.53      220.44      0.50 o 
   3  -3   3      151.43      157.68      2.76 o 
   4  -3   3        1.27        2.24      0.75 o 
   5  -3   3        7.28        7.60      1.34 o 
   6  -3   3       73.01       78.73      2.98 o 
   7  -3   3        7.70        6.00      1.67 o 
   8  -3   3       11.62       16.67      2.22 o 
  -7  -2   3        2.67        1.69      1.43 o 
  -6  -2   3        1.56        0.83      1.19 o 
  -5  -2   3       43.54       34.88      2.05 o 
  -4  -2   3       10.83       14.69      1.44 o 
  -3  -2   3       22.06       26.24      1.45 o 
  -2  -2   3       43.40       54.71      1.70 o 
  -1  -2   3     1436.99     1378.41     30.53 o 
   0  -2   3       87.84       84.88     55.01 o 
   1  -2   3     1775.07     1701.88     31.00 o 
   2  -2   3      143.44      149.85      2.40 o 
   3  -2   3        8.81        9.25      0.81 o 
   4  -2   3      146.93      173.28      2.90 o 
   5  -2   3      135.36      135.74      3.12 o 
   6  -2   3       84.38       85.26      3.02 o 
   7  -2   3       21.09       20.19      2.02 o 
   8  -2   3        7.00        7.52      1.90 o 
  -7  -1   3       58.95       53.49      3.53 o 
  -6  -1   3       17.87       13.71      1.72 o 
  -5  -1   3        0.94        0.31      1.07 o 
  -4  -1   3        8.60       11.26      1.09 o 
  -3  -1   3        5.05       10.87      1.04 o 
  -2  -1   3       23.76       16.62      0.98 o 
  -1  -1   3       13.68       21.03      0.94 o 
   0  -1   3       45.42       29.76      3.33 o 
   1  -1   3       15.50       22.98      0.31 o 
   2  -1   3      295.63      278.80      2.88 o 
   3  -1   3      143.39      139.96      2.26 o 
   4  -1   3        4.26        8.91      0.87 o 
   5  -1   3      222.90      233.55      3.57 o 
   6  -1   3       82.37       90.72      2.80 o 
   7  -1   3        0.55        0.00      1.16 o 
   8  -1   3        6.65        3.16      1.32 o 
  -7   0   3        3.06        1.51      1.61 o 
  -6   0   3        1.51        3.91      1.36 o 
  -5   0   3       60.41       61.71      2.65 o 
  -4   0   3        1.56        3.70      0.93 o 
  -3   0   3       36.68       31.93      1.51 o 
  -2   0   3      172.69      168.47      2.54 o 
  -1   0   3       17.65       17.73      0.82 o 
   0   0   3      172.39      160.00    102.69 o 
   1   0   3      339.00      351.27      2.94 o 
   2   0   3        1.64        0.44      0.47 o 
   3   0   3     1019.94     1099.63     24.54 o 
   4   0   3      236.31      233.47      3.06 o 
   5   0   3       17.46       15.63      1.26 o 
   6   0   3       37.75       42.18      1.91 o 
   7   0   3       19.78       14.93      1.57 o 
   8   0   3        0.77        1.36      1.00 o 
   9   0   3        8.33        2.82      1.57 o 
  -7   1   3       27.15       26.80      2.62 o 
  -6   1   3        0.00        1.37      1.37 o 
  -5   1   3       36.77       26.40      1.76 o 
  -4   1   3       90.34       89.02      2.53 o 
  -3   1   3      183.56      212.74      3.22 o 
  -2   1   3       29.22       37.90      1.32 o 
  -1   1   3      345.16      386.41      3.39 o 
   0   1   3       47.36       58.93      0.94 o 
   1   1   3        8.84        6.63      0.48 o 
   2   1   3       90.13      119.87      1.88 o 
   3   1   3        3.68        4.17      1.11 o 
   4   1   3      467.85      459.22      4.90 o 
   5   1   3      188.50      175.53      3.03 o 
   6   1   3        0.08        0.90      0.90 o 
   7   1   3        9.84       11.28      1.33 o 
   8   1   3        0.61        0.92      0.92 o 
   9   1   3        0.31        0.90      1.27 o 
  -7   2   3        0.47        0.26      1.34 o 
  -6   2   3       10.95        6.76      1.58 o 
  -5   2   3      185.31      165.53      4.04 o 
  -4   2   3        0.30        0.76      0.91 o 
  -3   2   3      144.32      164.75      3.05 o 
  -2   2   3        0.81        1.26      0.60 o 
  -1   2   3       26.10       30.34      1.17 o 
   0   2   3      116.09      108.64      2.12 o 
   1   2   3      258.98      277.06      2.55 o 
   2   2   3        3.19        0.28      0.73 o 
   3   2   3       44.85       43.81      1.91 o 
   4   2   3     1105.53     1099.63      6.89 o 
   5   2   3        4.47        1.55      0.84 o 
   6   2   3      198.94      222.93      3.93 o 
   7   2   3       58.27       66.90      2.52 o 
   8   2   3        9.18        5.21      1.49 o 
   9   2   3        3.24        2.66      1.44 o 
  -6   3   3        9.99        8.60      1.66 o 
  -5   3   3       75.53       62.06      2.65 o 
  -4   3   3      208.93      228.92      4.04 o 
  -3   3   3       58.03       58.44      2.00 o 
  -2   3   3     1321.64     1263.71      7.22 o 
  -1   3   3     1006.86     1022.19      6.16 o 
   0   3   3      148.81      193.21      3.65 o 
   1   3   3     1738.10     1716.11     28.54 o 
   2   3   3      138.49      153.87      2.06 o 
   3   3   3       26.06       24.96      0.96 o 
   4   3   3      182.19      163.79      2.77 o 
   5   3   3       74.93       65.84      2.17 o 
   6   3   3        0.47        1.07      0.89 o 
   7   3   3        0.58        1.57      0.75 o 
   8   3   3        3.72        0.87      1.12 o 
   9   3   3        1.15        2.19      1.24 o 
  -6   4   3       26.72       22.65      2.14 o 
  -5   4   3        5.33        8.88      1.61 o 
  -4   4   3       25.79       22.02      1.72 o 
  -3   4   3      358.13      368.14      4.70 o 
  -2   4   3      136.54      112.68      2.52 o 
  -1   4   3       23.48       15.40      1.10 o 
   0   4   3     1062.70     1136.90     18.00 o 
   1   4   3      146.15      129.57      2.58 o 
   2   4   3        0.09        0.45      0.45 o 
   3   4   3        8.94        5.93      0.66 o 
   4   4   3       76.03       69.85      1.92 o 
   5   4   3      204.99      196.82      3.46 o 
   6   4   3      173.78      223.22      4.13 o 
   7   4   3        0.39        3.05      1.08 o 
   8   4   3       14.84       16.67      1.98 o 
   9   4   3        3.12        4.28      1.65 o 
  -6   5   3        0.61        0.92      1.34 o 
  -5   5   3       65.72       57.02      2.80 o 
  -4   5   3       23.59       23.33      1.76 o 
  -3   5   3        2.85        9.83      1.13 o 
  -2   5   3      245.63      263.61      3.86 o 
  -1   5   3      146.74      142.74      2.65 o 
   0   5   3      235.36      224.50    133.79 o 
   1   5   3      272.55      232.25      0.78 o 
   2   5   3      272.91      273.91      3.31 o 
   3   5   3       42.95       50.29      1.58 o 
   4   5   3      120.73      139.79      2.69 o 
   5   5   3       62.43       59.70      2.19 o 
   6   5   3        3.19        5.18      1.20 o 
   7   5   3        1.95        1.42      1.18 o 
   8   5   3        4.09        5.22      1.57 o 
   9   5   3        0.22        3.39      1.42 o 
  -5   6   3        1.25        3.09      1.14 o 
  -4   6   3        9.91        7.90      1.40 o 
  -3   6   3       40.24       41.50      2.10 o 
  -2   6   3        0.05        0.26      0.81 o 
  -1   6   3      135.31      146.70      3.21 o 
   0   6   3      267.45      281.73      3.35 o 
   1   6   3       12.35       14.00      1.11 o 
   2   6   3       30.07       29.17      1.29 o 
   3   6   3       81.63       97.32      2.38 o 
   4   6   3        4.49        6.93      0.88 o 
   5   6   3       39.94       33.53      1.80 o 
   6   6   3        3.49        3.73      0.94 o 
   7   6   3        0.01        1.49      1.18 o 
   8   6   3        6.01        7.51      1.83 o 
  -4   7   3        0.07        0.93      1.34 o 
  -3   7   3        8.82        9.71      1.52 o 
  -2   7   3        3.16        5.48      1.09 o 
  -1   7   3       16.68       12.87      1.29 o 
   0   7   3      103.07       83.09     53.15 o 
   1   7   3       15.88       16.41      1.28 o 
   2   7   3        0.00        0.76      0.65 o 
   3   7   3        0.11        0.65      0.65 o 
   4   7   3       55.28       56.58      2.34 o 
   5   7   3        2.88        2.20      1.08 o 
   6   7   3       32.94       33.50      2.21 o 
   7   7   3        0.86        5.27      1.71 o 
   8   7   3        5.04        4.04      2.00 o 
  -4   8   3        4.19        3.00      1.45 o 
  -3   8   3       20.52       14.43      2.04 o 
  -2   8   3       10.00       10.92      1.70 o 
  -1   8   3       42.69       45.79      2.49 o 
   0   8   3        0.86        0.62      0.65 o 
   1   8   3        4.56        5.08      1.09 o 
   2   8   3      189.24      170.67      3.55 o 
   3   8   3       10.64       12.16      1.40 o 
   4   8   3       50.80       41.74      2.30 o 
   5   8   3       13.61        9.83      1.60 o 
   6   8   3        2.40        3.15      1.35 o 
   7   8   3        0.73        1.45      1.55 o 
  -3   9   3       12.35       14.09      2.21 o 
  -2   9   3        0.33        0.23      1.30 o 
  -1   9   3        0.34        1.37      1.37 o 
   0   9   3       72.60       79.20      2.22 o 
   1   9   3       23.62       20.23      2.00 o 
   2   9   3        3.54        5.15      1.24 o 
   3   9   3       31.01       32.32      2.01 o 
   4   9   3        9.68       10.81      1.58 o 
   5   9   3        9.61        9.64      1.75 o 
   6   9   3        4.71        6.68      1.44 o 
  -1  10   3        4.82        9.02      1.61 o 
   0  10   3        1.94        1.22      0.89 o 
   1  10   3        0.54        1.35      1.15 o 
   2  10   3       50.05       43.53      2.38 o 
   3  10   3        3.44        4.27      1.33 o 
   4  10   3       11.97       15.34      1.69 o 
   5  10   3        1.99        3.29      1.40 o 
  -2  -7   4        3.12        2.84      1.55 o 
  -1  -7   4        4.29        7.58      1.45 o 
   0  -7   4        4.29        4.60      0.96 o 
   1  -7   4        0.06        0.18      1.08 o 
   2  -7   4       14.97       16.01      1.75 o 
   3  -7   4        0.00        0.18      1.26 o 
  -3  -6   4        4.34        4.03      1.45 o 
  -2  -6   4       39.30       43.18      2.56 o 
  -1  -6   4        0.01        0.60      1.20 o 
   0  -6   4       11.72       10.26      1.41 o 
   1  -6   4        3.15        0.31      0.89 o 
   2  -6   4        0.08        0.24      0.98 o 
   3  -6   4       38.36       41.64      2.26 o 
   4  -6   4       25.73       25.82      2.03 o 
   5  -6   4        4.88        3.80      1.46 o 
  -4  -5   4        3.62        6.61      1.43 o 
  -3  -5   4       35.80       28.85      2.23 o 
  -2  -5   4       33.88       34.62      2.09 o 
  -1  -5   4        4.84        4.91      1.14 o 
   0  -5   4        1.44        1.34      0.58 o 
   1  -5   4       10.66       13.98      1.27 o 
   2  -5   4       11.45       19.11      1.44 o 
   3  -5   4        4.15        4.36      1.09 o 
   4  -5   4       16.84       11.02      1.61 o 
   5  -5   4        1.75        0.76      1.30 o 
   6  -5   4        0.10        1.32      1.32 o 
  -5  -4   4        0.00        0.11      1.25 o 
  -4  -4   4        4.06        4.90      1.66 o 
  -3  -4   4        1.08        4.15      1.16 o 
  -2  -4   4       49.65       53.64      2.28 o 
  -1  -4   4       44.50       38.93      1.91 o 
   0  -4   4      134.78      140.14      2.17 o 
   1  -4   4       12.32        0.70      0.70 o 
   2  -4   4       11.83        9.54      1.07 o 
   3  -4   4       13.51       20.21      1.40 o 
   4  -4   4       87.42       97.36      2.98 o 
   5  -4   4       20.35       19.26      1.84 o 
   6  -4   4        6.02        3.77      1.43 o 
   7  -4   4        1.34        1.01      1.66 o 
  -5  -3   4        2.44        4.39      1.31 o 
  -4  -3   4       79.24       80.50      3.16 o 
  -3  -3   4        4.29        1.03      1.14 o 
  -2  -3   4      327.74      343.61      4.78 o 
  -1  -3   4       51.15       51.26      1.94 o 
   0  -3   4        4.29        1.79      2.13 o 
   1  -3   4      492.40      439.68      5.44 o 
   2  -3   4      372.74      315.12      4.68 o 
   3  -3   4      101.41      112.85      2.70 o 
   4  -3   4       95.31       80.93      2.53 o 
   5  -3   4        5.21        7.08      1.12 o 
   6  -3   4        1.23        1.95      1.21 o 
   7  -3   4        8.35       12.04      1.80 o 
  -6  -2   4        9.92        6.11      1.54 o 
  -5  -2   4        0.03        0.57      1.28 o 
  -4  -2   4       24.21       31.58      2.03 o 
  -3  -2   4       19.71       24.71      1.54 o 
  -2  -2   4       15.34       17.93      1.20 o 
  -1  -2   4        9.47        7.01      0.88 o 
   0  -2   4      397.93      329.55    209.07 o 
   1  -2   4       18.04       17.79      0.59 o 
   2  -2   4      383.45      414.80      4.16 o 
   3  -2   4      871.88      864.00      6.20 o 
   4  -2   4        1.92        2.62      0.75 o 
   5  -2   4      235.95      249.07      4.11 o 
   6  -2   4      112.28      113.14      3.42 o 
   7  -2   4        0.18        0.00      1.34 o 
   8  -2   4        0.07        1.25      1.22 o 
  -6  -1   4        2.79        3.20      1.34 o 
  -5  -1   4       29.40       22.11      1.79 o 
  -4  -1   4       67.62       71.84      2.77 o 
  -3  -1   4      154.00      163.57      3.30 o 
  -2  -1   4       10.38       16.98      1.13 o 
  -1  -1   4       63.16       80.97      1.97 o 
   0  -1   4      265.19      268.08      5.61 o 
   1  -1   4      424.45      416.03      3.78 o 
   2  -1   4      310.66      280.92      3.19 o 
   3  -1   4      394.41      426.83      4.06 o 
   4  -1   4       42.76       27.52      1.36 o 
   5  -1   4       21.29       24.69      1.53 o 
   6  -1   4       32.10       35.71      2.04 o 
   7  -1   4       12.61       19.56      1.77 o 
   8  -1   4        0.31        0.88      1.50 o 
  -6   0   4        3.98        4.15      1.65 o 
  -5   0   4        0.46        1.42      1.24 o 
  -4   0   4      109.71      109.93      3.30 o 
  -3   0   4        0.68        5.78      1.04 o 
  -2   0   4      108.41      115.07      2.35 o 
  -1   0   4      147.51      155.83      2.39 o 
   0   0   4       26.38       25.54      0.69 o 
   1   0   4       24.33       19.48      0.85 o 
   2   0   4        4.90        3.39      0.51 o 
   3   0   4        0.12        0.64      0.48 o 
   4   0   4       12.61       10.46      0.90 o 
   5   0   4      193.20      193.31      3.23 o 
   6   0   4       39.54       45.43      2.04 o 
   7   0   4       21.51       16.77      1.71 o 
   8   0   4        6.37        3.65      1.45 o 
   9   0   4       16.54       20.22      2.28 o 
  -6   1   4       45.06       40.84      2.60 o 
  -5   1   4       51.51       43.31      2.28 o 
  -4   1   4        4.33        5.63      1.11 o 
  -3   1   4       70.98       92.60      2.50 o 
  -2   1   4      129.24      124.13      2.52 o 
  -1   1   4        0.18        1.11      0.55 o 
   0   1   4       28.63       51.97      1.94 o 
   1   1   4      575.83      441.83      0.43 o 
   2   1   4       85.80       95.44      1.85 o 
   3   1   4        1.26        3.10      0.61 o 
   4   1   4        4.15        3.69      0.66 o 
   5   1   4        2.37        5.53      0.85 o 
   6   1   4      205.11      226.76      3.83 o 
   7   1   4        0.44        1.24      0.88 o 
   8   1   4        1.56        0.73      1.18 o 
   9   1   4       10.85        7.24      1.53 o 
  -6   2   4        1.84        1.15      1.17 o 
  -5   2   4        0.10        0.16      1.20 o 
  -4   2   4      160.41      176.87      3.96 o 
  -3   2   4        6.55        5.81      0.98 o 
  -2   2   4       15.61       21.83      1.31 o 
  -1   2   4      157.18      159.77      2.66 o 
   0   2   4        6.20        5.58      3.85 o 
   1   2   4       97.74      124.61      2.01 o 
   2   2   4       58.00       67.81      1.57 o 
   3   2   4       17.45       12.51      0.89 o 
   4   2   4      228.77      214.60      3.72 o 
   5   2   4      136.81      153.76      2.94 o 
   6   2   4       23.03       20.90      1.51 o 
   7   2   4        2.32        4.08      1.06 o 
   8   2   4        7.30        5.18      1.49 o 
   9   2   4        0.04        1.32      1.32 o 
  -6   3   4       25.42       22.59      2.15 o 
  -5   3   4        4.56        2.82      1.42 o 
  -4   3   4       44.95       37.70      2.14 o 
  -3   3   4      301.32      307.63      4.37 o 
  -2   3   4      273.34      255.19      3.70 o 
  -1   3   4      131.03      142.82      2.73 o 
   0   3   4     1195.51      989.37    608.71 o 
   1   3   4        4.97        2.18      0.53 o 
   2   3   4       11.53       10.58      0.74 o 
   3   3   4        1.47        0.13      0.47 o 
   4   3   4       14.72       21.85      1.17 o 
   5   3   4      264.17      272.33      3.94 o 
   6   3   4       59.63       73.40      2.52 o 
   7   3   4        5.09        4.48      1.22 o 
   8   3   4        3.44        2.95      1.14 o 
   9   3   4        9.83        8.65      1.71 o 
  -6   4   4        3.12        1.06      1.60 o 
  -5   4   4       11.19        5.98      1.49 o 
  -4   4   4      104.41      107.63      3.34 o 
  -3   4   4       31.36       34.97      1.78 o 
  -2   4   4      404.00      401.61      4.73 o 
  -1   4   4      291.05      303.02      3.88 o 
   0   4   4      158.76      121.59     74.60 o 
   1   4   4      747.10      688.26      5.12 o 
   2   4   4      320.44      351.18      3.53 o 
   3   4   4       84.63       70.95      2.20 o 
   4   4   4      164.45      149.78      2.77 o 
   5   4   4      183.05      187.10      3.34 o 
   6   4   4        5.04        3.49      1.22 o 
   7   4   4       32.72       39.77      2.21 o 
   8   4   4       10.90       13.51      1.81 o 
   9   4   4        5.87        6.32      1.65 o 
  -5   5   4        3.40        1.98      1.38 o 
  -4   5   4       59.85       55.83      2.70 o 
  -3   5   4       63.92       64.33      2.58 o 
  -2   5   4        1.18        0.23      0.77 o 
  -1   5   4      973.18      944.16      7.17 o 
   0   5   4     1321.88     1116.47    681.71 o 
   1   5   4       47.31       50.70      1.70 o 
   2   5   4      394.57      408.22      4.16 o 
   3   5   4       42.57       47.88      1.58 o 
   4   5   4       22.09       20.28      1.23 o 
   5   5   4      127.88      141.48      3.02 o 
   6   5   4        4.85        6.79      1.23 o 
   7   5   4        0.07        0.64      1.18 o 
   8   5   4        0.52        0.67      1.22 o 
   9   5   4        3.85        5.99      1.82 o 
  -5   6   4        9.51       10.07      1.67 o 
  -4   6   4        4.64        8.14      1.46 o 
  -3   6   4        3.29        5.74      1.18 o 
  -2   6   4       44.49       42.28      1.96 o 
  -1   6   4        0.80        0.05      0.85 o 
   0   6   4        3.24        2.88      0.58 o 
   1   6   4      433.51      334.15      0.74 o 
   2   6   4       32.20       48.02      1.70 o 
   3   6   4      151.48      169.69      2.93 o 
   4   6   4       83.27       82.15      2.41 o 
   5   6   4        3.78        3.63      1.04 o 
   6   6   4       11.21        9.60      1.39 o 
   7   6   4       69.31       66.30      3.41 o 
   8   6   4        1.97        0.76      1.64 o 
  -4   7   4       23.27       19.58      2.07 o 
  -3   7   4        1.79        1.42      1.34 o 
  -2   7   4        0.00        1.93      0.88 o 
  -1   7   4        4.67        5.67      1.12 o 
   0   7   4       15.73       21.97      1.77 o 
   1   7   4      182.94      188.73      3.46 o 
   2   7   4       26.86       28.23      1.49 o 
   3   7   4        4.05        3.42      0.85 o 
   4   7   4       13.84       12.58      1.26 o 
   5   7   4       55.64       57.38      2.42 o 
   6   7   4        0.57        2.54      1.06 o 
   7   7   4        0.03        0.92      1.44 o 
   8   7   4        1.46        1.00      1.65 o 
  -3   8   4        0.31        0.33      1.31 o 
  -2   8   4        1.79        2.02      1.04 o 
  -1   8   4        4.16        7.43      1.32 o 
   0   8   4        0.44        0.32      0.68 o 
   1   8   4      100.70       84.82      0.82 o 
   2   8   4        0.09        1.51      0.80 o 
   3   8   4       54.50       50.51      2.16 o 
   4   8   4       16.81       17.85      1.44 o 
   5   8   4        5.65        4.83      1.13 o 
   6   8   4        1.05        1.01      1.23 o 
   7   8   4       16.71       16.99      2.34 o 
  -2   9   4        1.31        4.12      1.08 o 
  -1   9   4        0.96        1.00      1.32 o 
   0   9   4        3.82        5.70      1.12 o 
   1   9   4       44.23       42.18      2.32 o 
   2   9   4        3.64        3.52      1.10 o 
   3   9   4        6.04        6.72      1.10 o 
   4   9   4       17.58       20.32      1.70 o 
   5   9   4       13.54       15.70      1.75 o 
   6   9   4        2.51        3.74      1.51 o 
   7   9   4        5.76        7.84      1.92 o 
  -1  10   4        8.89       15.20      1.93 o 
   0  10   4        2.18        2.00      1.83 o 
   1  10   4        0.90        1.25      1.25 o 
   2  10   4        6.94        5.55      1.50 o 
   3  10   4       21.84       17.06      1.79 o 
   4  10   4        0.04        0.74      1.13 o 
   5  10   4        1.54        1.16      1.33 o 
  -2  -6   5        0.16        1.26      1.26 o 
  -1  -6   5       12.53       13.22      1.68 o 
   0  -6   5        0.01        0.34      0.79 o 
   1  -6   5        3.01        3.15      1.35 o 
   2  -6   5        2.84        5.98      1.30 o 
   3  -6   5        3.44        3.94      1.34 o 
   4  -6   5        9.36        1.09      1.09 o 
  -3  -5   5       22.48       25.67      2.30 o 
  -2  -5   5        3.16        4.28      1.24 o 
  -1  -5   5        0.80        2.20      1.00 o 
   0  -5   5        2.92        2.50      0.73 o 
   1  -5   5       39.75       36.80      0.94 o 
   2  -5   5        3.59        0.44      0.82 o 
   3  -5   5       20.88       20.44      1.74 o 
   4  -5   5        3.33        3.01      1.02 o 
   5  -5   5        0.23        0.86      1.15 o 
  -4  -4   5        1.87        3.54      1.20 o 
  -3  -4   5        1.30        0.94      1.13 o 
  -2  -4   5        0.05        1.31      0.89 o 
  -1  -4   5       20.77       19.93      1.50 o 
   0  -4   5        0.06        0.56      0.56 o 
   1  -4   5       12.08        0.69      0.84 o 
   2  -4   5        0.25        3.25      0.88 o 
   3  -4   5        1.21        0.46      0.82 o 
   4  -4   5        0.83        2.17      0.89 o 
   5  -4   5        1.32        0.26      1.01 o 
   6  -4   5        0.38        1.07      1.23 o 
  -5  -3   5        2.40        0.49      1.44 o 
  -4  -3   5        5.56        7.00      1.42 o 
  -3  -3   5       18.87       17.22      1.76 o 
  -2  -3   5        0.84        1.04      1.04 o 
  -1  -3   5        2.44        1.63      0.74 o 
   0  -3   5       35.04       43.08      1.29 o 
   1  -3   5       34.02       30.71      1.61 o 
   2  -3   5      311.12      252.01      0.73 o 
   3  -3   5       41.50       44.52      1.87 o 
   4  -3   5        8.97        6.57      1.13 o 
   5  -3   5       48.31       42.85      2.29 o 
   6  -3   5        5.14        8.98      1.46 o 
   7  -3   5        1.23        0.93      1.40 o 
  -5  -2   5       34.17       26.45      2.43 o 
  -4  -2   5        6.58       10.82      1.66 o 
  -3  -2   5       11.69       22.56      1.67 o 
  -2  -2   5       19.04       18.73      1.52 o 
  -1  -2   5        1.31        1.54      0.76 o 
   0  -2   5       31.19       34.35      1.12 o 
   1  -2   5      361.91      333.65      0.71 o 
   2  -2   5       28.66       25.94      1.54 o 
   3  -2   5        2.67        2.39      0.85 o 
   4  -2   5      177.13      176.02      3.29 o 
   5  -2   5       42.66       51.12      2.33 o 
   6  -2   5        7.28        5.63      1.55 o 
   7  -2   5       18.70       21.31      2.04 o 
   8  -2   5        0.09        1.61      1.61 o 
  -5  -1   5        1.53        0.96      1.35 o 
  -4  -1   5       71.12       80.30      3.23 o 
  -3  -1   5      112.11      116.37      3.25 o 
  -2  -1   5        5.92        4.19      0.95 o 
  -1  -1   5      164.28      180.35      3.22 o 
   0  -1   5       78.36       75.47      1.36 o 
   1  -1   5       52.16       57.58      1.64 o 
   2  -1   5      630.43      661.36      5.29 o 
   3  -1   5        6.26        2.82      0.73 o 
   4  -1   5       75.76       64.24      2.05 o 
   5  -1   5      190.14      200.18      3.70 o 
   6  -1   5        0.00        0.57      1.18 o 
   7  -1   5        0.16        0.28      1.35 o 
   8  -1   5       24.28       36.97      2.46 o 
  -5   0   5       30.71       24.67      2.14 o 
  -4   0   5        5.31        8.93      1.38 o 
  -3   0   5        5.58        9.28      1.26 o 
  -2   0   5       19.40       23.52      1.27 o 
  -1   0   5        5.82        6.63      0.72 o 
   0   0   5       63.31       76.54      3.53 o 
   1   0   5      185.71      139.88      0.55 o 
   2   0   5       16.50       15.35      0.99 o 
   3   0   5       18.00       15.78      1.03 o 
   4   0   5      389.01      404.18      4.35 o 
   5   0   5        1.44        0.10      0.85 o 
   6   0   5      100.08      113.58      3.17 o 
   7   0   5       75.38       71.19      2.95 o 
   8   0   5        2.08        2.75      1.16 o 
   9   0   5        0.28        0.62      1.63 o 
  -5   1   5        9.65        8.49      1.36 o 
  -4   1   5       61.91       68.36      2.86 o 
  -3   1   5       22.80       28.28      1.77 o 
  -2   1   5      145.49      158.79      3.38 o 
  -1   1   5       15.72       15.70      1.16 o 
   0   1   5        8.08       11.47      0.86 o 
   1   1   5       45.25       39.96      1.39 o 
   2   1   5       31.73       35.99      1.33 o 
   3   1   5        5.90        3.48      0.62 o 
   4   1   5       14.46       13.35      0.95 o 
   5   1   5       62.57       72.68      2.21 o 
   6   1   5        1.00        1.78      0.83 o 
   7   1   5        8.27       14.35      1.56 o 
   8   1   5       16.00       17.09      1.65 o 
   9   1   5       10.40        6.29      1.46 o 
  -5   2   5        7.83        8.60      1.65 o 
  -4   2   5        1.68        0.96      1.18 o 
  -3   2   5       72.83       85.92      2.75 o 
  -2   2   5       42.49       47.11      1.87 o 
  -1   2   5        8.58        7.67      0.77 o 
   0   2   5        0.07        2.32      0.85 o 
   1   2   5      206.25      179.35      0.74 o 
   2   2   5        0.68        0.62      0.69 o 
   3   2   5      406.72      391.57      4.07 o 
   4   2   5       35.70       30.84      1.40 o 
   5   2   5        0.01        0.15      0.70 o 
   6   2   5       92.54       96.17      2.81 o 
   7   2   5       26.24       20.42      1.71 o 
   8   2   5       10.76        7.36      1.32 o 
   9   2   5        2.89        3.58      1.34 o 
  -5   3   5       62.15       55.00      3.03 o 
  -4   3   5       15.89       19.70      1.77 o 
  -3   3   5        0.58        0.53      0.94 o 
  -2   3   5       66.21       79.46      2.55 o 
  -1   3   5      131.46      133.33      2.85 o 
   0   3   5       37.79       33.79      0.95 o 
   1   3   5      434.07      425.29      4.11 o 
   2   3   5       52.03       66.29      1.70 o 
   3   3   5       10.84        8.41      0.83 o 
   4   3   5        3.65        2.15      1.01 o 
   5   3   5      128.98      138.41      3.04 o 
   6   3   5       22.25       23.25      1.57 o 
   7   3   5       12.26       13.15      1.56 o 
   8   3   5        0.00        0.82      1.08 o 
   9   3   5        4.19        1.19      1.37 o 
  -5   4   5        0.00        1.50      1.50 o 
  -4   4   5       12.54       11.31      1.60 o 
  -3   4   5       82.59       84.66      2.91 o 
  -2   4   5       29.76       33.50      1.84 o 
  -1   4   5      392.89      403.92      4.94 o 
   0   4   5     1003.64     1011.91     38.53 o 
   1   4   5        4.53        0.12      0.46 o 
   2   4   5      411.64      304.60      4.50 o 
   3   4   5        2.69        1.44      0.58 o 
   4   4   5        0.15        0.97      0.59 o 
   5   4   5        3.20        4.80      0.93 o 
   6   4   5      118.55      117.91      3.27 o 
   7   4   5        0.51        2.58      1.06 o 
   8   4   5        1.83        3.10      1.15 o 
   9   4   5        1.61        1.72      1.45 o 
  -5   5   5       41.93       31.19      2.57 o 
  -4   5   5        1.37        2.76      1.25 o 
  -3   5   5       18.32       20.03      1.68 o 
  -2   5   5       80.44       74.27      2.67 o 
  -1   5   5      293.44      320.53      4.61 o 
   0   5   5      796.36      780.45     11.96 o 
   1   5   5      830.10      870.60      6.60 o 
   2   5   5        5.23        0.66      0.66 o 
   3   5   5      137.46      127.67      2.51 o 
   4   5   5      177.74      197.48      3.27 o 
   5   5   5        0.66        0.24      0.90 o 
   6   5   5      295.00      308.18      5.08 o 
   7   5   5        6.11        5.17      1.53 o 
   8   5   5        0.38        1.83      1.23 o 
   9   5   5        0.18        1.27      1.41 o 
  -4   6   5       11.28        9.40      1.63 o 
  -3   6   5        8.88       12.45      1.36 o 
  -2   6   5       25.53       26.56      1.79 o 
  -1   6   5       61.00       62.01      2.39 o 
   0   6   5       18.29       18.06     12.79 o 
   1   6   5      116.68      111.27      2.71 o 
   2   6   5      425.08      418.76      4.75 o 
   3   6   5       40.73       34.82      1.59 o 
   4   6   5       52.28       55.57      2.05 o 
   5   6   5      125.64      130.84      3.34 o 
   6   6   5       67.47       65.87      3.00 o 
   7   6   5       13.81       14.61      1.83 o 
   8   6   5        2.52        1.82      1.65 o 
   9   6   5        0.94        2.29      1.81 o 
  -4   7   5        1.12        0.47      1.59 o 
  -3   7   5        5.42        3.57      1.56 o 
  -2   7   5        3.63        3.03      1.11 o 
  -1   7   5       11.48       11.56      1.26 o 
   0   7   5      300.81      303.19      4.77 o 
   1   7   5        2.31        0.18      0.78 o 
   2   7   5        0.97        1.60      0.93 o 
   3   7   5       79.16       75.10      2.47 o 
   4   7   5       53.86       62.99      2.37 o 
   5   7   5       19.78       17.42      1.58 o 
   6   7   5       57.07       52.99      2.89 o 
   7   7   5       33.79       43.65      3.05 o 
   8   7   5        2.06        1.24      1.67 o 
  -3   8   5        1.78        5.86      1.35 o 
  -2   8   5        0.09        3.05      1.22 o 
  -1   8   5        1.64        0.53      1.07 o 
   0   8   5        1.37        0.10      1.01 o 
   1   8   5       43.84       37.12      2.17 o 
   2   8   5       39.72       34.68      1.98 o 
   3   8   5        2.79        4.51      0.90 o 
   4   8   5       25.89       24.79      1.80 o 
   5   8   5       26.03       26.29      1.96 o 
   6   8   5        0.00        1.31      1.21 o 
   7   8   5       13.86       16.54      2.14 o 
   8   8   5        6.70        9.03      2.01 o 
  -2   9   5        1.62        2.48      1.38 o 
  -1   9   5        1.19        1.25      1.25 o 
   0   9   5        4.75        4.18      2.95 o 
   1   9   5       21.81       17.83      1.79 o 
   2   9   5        0.00        1.48      0.95 o 
   3   9   5        7.99        7.47      1.24 o 
   4   9   5        9.09       11.61      1.38 o 
   5   9   5        8.23        9.82      1.62 o 
   6   9   5        6.74        8.38      1.74 o 
   7   9   5        0.38        3.43      1.42 o 
   0  10   5        0.58        0.78      0.86 o 
   1  10   5        0.01        1.09      1.09 o 
   2  10   5       24.22       16.35      1.82 o 
   3  10   5        2.16        1.23      1.10 o 
   4  10   5        4.35        6.74      1.20 o 
   5  10   5        0.20        1.02      1.12 o 
   6  10   5        0.07        1.46      1.46 o 
  -2  -5   6        8.49       18.17      1.93 o 
  -1  -5   6        4.58        7.91      1.49 o 
   0  -5   6        0.53        0.10      0.83 o 
   1  -5   6       17.50       16.04      1.04 o 
   2  -5   6        6.86       14.56      1.48 o 
   3  -5   6        0.32        0.78      1.03 o 
   4  -5   6        5.69        6.76      1.38 o 
  -3  -4   6        0.05        1.43      1.24 o 
  -2  -4   6        3.12        2.33      1.21 o 
  -1  -4   6        0.09        1.11      1.10 o 
   0  -4   6        9.79        8.72      1.29 o 
   1  -4   6       14.05       12.80      1.50 o 
   2  -4   6        0.11        0.66      1.11 o 
   3  -4   6       11.92       16.01      1.59 o 
   4  -4   6        0.32        0.97      1.09 o 
   5  -4   6        4.65        3.86      1.39 o 
   6  -4   6        7.55        6.52      1.52 o 
  -3  -3   6        3.59        5.87      1.41 o 
  -2  -3   6        2.78        5.60      1.13 o 
  -1  -3   6        0.05        0.23      0.85 o 
   0  -3   6        1.36        0.52      0.59 o 
   1  -3   6        6.49        0.82      1.00 o 
   2  -3   6       26.89       25.38      1.63 o 
   3  -3   6        3.30        0.19      1.29 o 
   4  -3   6       24.44       23.17      1.80 o 
   5  -3   6        0.81        0.41      1.22 o 
   6  -3   6        4.06        6.29      1.40 o 
   7  -3   6        8.35       14.30      1.91 o 
  -4  -2   6       17.30       16.68      1.91 o 
  -3  -2   6       14.68       13.70      1.62 o 
  -2  -2   6        4.73        6.60      1.27 o 
  -1  -2   6        1.32        0.59      0.83 o 
   0  -2   6       19.85       25.16      1.02 o 
   1  -2   6       15.44       14.12      0.89 o 
   2  -2   6        2.37        0.48      0.68 o 
   3  -2   6       12.70        9.51      1.09 o 
   4  -2   6        2.66        1.55      0.96 o 
   5  -2   6        0.11        1.65      0.86 o 
   6  -2   6       25.98       25.73      1.97 o 
   7  -2   6        5.25        7.07      1.58 o 
  -4  -1   6        8.73        6.70      1.59 o 
  -3  -1   6       39.64       42.49      2.45 o 
  -2  -1   6       32.31       37.03      1.97 o 
  -1  -1   6       17.36       21.16      1.32 o 
   0  -1   6      106.54       86.57     55.24 o 
   1  -1   6       37.94       35.07      0.69 o 
   2  -1   6        0.09        0.46      0.58 o 
   3  -1   6      262.69      268.31      3.87 o 
   4  -1   6       89.04       76.47      2.38 o 
   5  -1   6        8.36        9.40      1.20 o 
   6  -1   6       79.26       93.56      3.15 o 
   7  -1   6        3.83        5.69      1.37 o 
   8  -1   6        0.44        1.08      1.36 o 
  -5   0   6        5.51        3.59      1.68 o 
  -4   0   6       46.93       47.73      2.66 o 
  -3   0   6        1.76        0.65      1.20 o 
  -2   0   6       94.31       98.02      2.64 o 
  -1   0   6       64.30       58.53      1.98 o 
   0   0   6        5.08        5.74      0.65 o 
   1   0   6      134.43      142.30      2.70 o 
   2   0   6       60.05       54.49      1.77 o 
   3   0   6       43.78       37.63      1.56 o 
   4   0   6        1.60        3.36      0.79 o 
   5   0   6       97.09       91.10      2.76 o 
   6   0   6       37.38       39.71      2.17 o 
   7   0   6       37.40       50.54      2.52 o 
   8   0   6        0.24        2.04      1.18 o 
  -5   1   6        4.36        3.05      1.32 o 
  -4   1   6        0.95        3.07      1.30 o 
  -3   1   6      115.74      139.27      4.01 o 
  -2   1   6      159.19      188.62      4.11 o 
  -1   1   6       23.07       22.26      1.41 o 
   0   1   6      572.63      619.07     24.47 o 
   1   1   6        1.74        3.67      0.76 o 
   2   1   6       23.60       21.12      0.77 o 
   3   1   6        2.12        5.70      0.73 o 
   4   1   6        2.92        3.17      0.77 o 
   5   1   6      132.80      135.70      2.93 o 
   6   1   6       79.85       88.39      2.95 o 
   7   1   6        0.23        1.13      1.09 o 
   8   1   6        0.26        0.68      1.03 o 
   9   1   6        7.90        8.92      1.82 o 
  -5   2   6        2.06        2.85      1.46 o 
  -4   2   6       14.00       20.13      1.92 o 
  -3   2   6        0.40        0.17      1.33 o 
  -2   2   6       12.92       16.17      1.49 o 
  -1   2   6        9.72       11.46      1.04 o 
   0   2   6        3.37        3.13      0.53 o 
   1   2   6       62.87       54.00      1.77 o 
   2   2   6        6.13        1.80      0.96 o 
   3   2   6        0.87        0.04      0.55 o 
   4   2   6        1.31        4.67      0.81 o 
   5   2   6      106.96      125.83      2.93 o 
   6   2   6        2.93        5.82      1.08 o 
   7   2   6       27.57       23.08      1.77 o 
   8   2   6        0.25        0.09      1.00 o 
   9   2   6        1.07        0.44      1.29 o 
  -5   3   6        1.09        0.69      1.29 o 
  -4   3   6        8.63        5.35      1.48 o 
  -3   3   6        7.05       13.00      1.62 o 
  -2   3   6       15.71       14.68      1.49 o 
  -1   3   6      302.19      320.86      4.47 o 
   0   3   6      205.57      201.27      3.24 o 
   1   3   6       23.58       34.24      1.48 o 
   2   3   6        1.04        0.00      0.69 o 
   3   3   6        5.16        0.22      0.66 o 
   4   3   6       81.61       81.08      2.27 o 
   5   3   6      152.77      172.54      3.29 o 
   6   3   6        3.36        3.86      1.17 o 
   7   3   6        0.01        1.00      1.01 o 
   8   3   6        1.00        2.39      0.96 o 
   9   3   6        7.70        8.27      1.65 o 
  -4   4   6        6.26        7.99      1.67 o 
  -3   4   6        0.58        1.46      1.13 o 
  -2   4   6       66.25       71.34      2.77 o 
  -1   4   6        0.31        2.45      0.89 o 
   0   4   6        5.12        0.66      1.09 o 
   1   4   6      320.19      305.02      3.97 o 
   2   4   6       17.28       14.96      0.61 o 
   3   4   6       44.88       31.49      2.09 o 
   4   4   6       11.34       16.53      1.14 o 
   5   4   6       15.26       10.71      1.15 o 
   6   4   6       18.94       16.87      1.55 o 
   7   4   6       12.26        7.43      1.41 o 
   8   4   6        2.83        2.03      1.15 o 
   9   4   6        0.01        0.11      1.33 o 
  -4   5   6       27.59       24.92      2.18 o 
  -3   5   6        0.01        0.09      0.99 o 
  -2   5   6        0.07        1.92      1.02 o 
  -1   5   6      116.72      129.79      3.41 o 
   0   5   6       14.54       15.56      1.06 o 
   1   5   6      117.05      101.69      0.79 o 
   2   5   6      305.52      305.79      4.08 o 
   3   5   6       68.89       69.58      2.22 o 
   4   5   6       30.71       34.08      1.64 o 
   5   5   6      422.11      436.05      5.38 o 
   6   5   6       18.22       22.86      1.88 o 
   7   5   6        0.50        0.80      1.23 o 
   8   5   6        4.10        4.66      1.31 o 
   9   5   6        0.13        0.87      1.73 o 
  -4   6   6        0.04        0.11      1.52 o 
  -3   6   6       40.51       37.77      2.55 o 
  -2   6   6       26.27       26.28      1.97 o 
  -1   6   6      104.24       95.07      3.17 o 
   0   6   6       14.73       12.13      0.94 o 
   1   6   6      328.18      341.47      4.79 o 
   2   6   6       34.20       27.95      0.80 o 
   3   6   6      186.96      224.40      3.73 o 
   4   6   6       41.57       37.42      1.95 o 
   5   6   6       16.25       13.61      1.42 o 
   6   6   6        0.50        0.41      0.96 o 
   7   6   6       16.11       19.12      1.77 o 
   8   6   6        0.78        0.24      1.50 o 
   9   6   6        5.76        6.91      1.67 o 
  -3   7   6        0.38        0.44      1.27 o 
  -2   7   6        2.42        2.88      1.32 o 
  -1   7   6       21.46       24.88      1.99 o 
   0   7   6       10.02        7.38      6.13 o 
   1   7   6       63.18       65.09      2.51 o 
   2   7   6       39.72       35.45      1.97 o 
   3   7   6        0.63        0.56      0.92 o 
   4   7   6      114.44      106.01      3.07 o 
   5   7   6       83.53       92.69      3.11 o 
   6   7   6       52.66       60.37      2.91 o 
   7   7   6        6.57        4.25      2.00 o 
   8   7   6        3.43        4.15      1.71 o 
  -2   8   6        0.11        1.37      1.37 o 
  -1   8   6        7.14        9.14      1.48 o 
   0   8   6       20.67       10.89      7.90 o 
   1   8   6        9.37        1.45      0.81 o 
   2   8   6       14.29        9.29      0.89 o 
   3   8   6       18.78       19.86      1.54 o 
   4   8   6        8.85        8.33      1.28 o 
   5   8   6        0.95        0.42      1.24 o 
   6   8   6       14.35       16.09      1.84 o 
   7   8   6       16.28       15.96      2.26 o 
   8   8   6        3.83        9.15      2.07 o 
  -1   9   6       15.53       21.48      2.01 o 
   0   9   6        0.09        0.19      0.70 o 
   1   9   6       17.62       17.85      1.77 o 
   2   9   6        0.77        2.65      1.02 o 
   3   9   6        2.30        3.88      0.99 o 
   4   9   6        6.97        6.62      1.36 o 
   5   9   6        2.67        4.63      1.30 o 
   6   9   6        5.13        6.84      1.80 o 
   7   9   6        0.09        1.22      1.62 o 
   0  10   6        1.73        1.97      0.95 o 
   1  10   6        1.67        1.13      1.20 o 
   2  10   6        0.02        1.62      0.90 o 
   3  10   6        2.10        0.09      1.15 o 
   4  10   6        0.44        0.74      1.09 o 
   5  10   6        0.38        0.20      1.12 o 
   6  10   6        6.16        4.77      1.63 o 
  -1  -4   7        0.42        0.69      1.25 o 
   0  -4   7        2.90        0.79      0.78 o 
   1  -4   7        4.53        0.85      0.85 o 
   2  -4   7        7.24        6.89      1.59 o 
   3  -4   7        1.98        5.45      1.20 o 
   4  -4   7        9.00       10.21      1.52 o 
  -2  -3   7        0.36        1.90      1.07 o 
  -1  -3   7        9.74       10.37      1.49 o 
   0  -3   7        2.16        2.23      0.99 o 
   1  -3   7        5.69        4.94      1.09 o 
   2  -3   7        3.53        4.88      1.19 o 
   3  -3   7        0.10        1.60      0.83 o 
   4  -3   7        0.27        0.66      0.89 o 
   5  -3   7       22.48       24.01      1.86 o 
   6  -3   7        0.02        1.34      1.19 o 
  -3  -2   7        1.07        0.00      1.25 o 
  -2  -2   7        4.73        4.25      1.19 o 
  -1  -2   7        0.30        0.15      0.94 o 
   0  -2   7        2.31        4.95      1.82 o 
   1  -2   7        0.37        0.92      0.92 o 
   2  -2   7        3.37        0.71      0.87 o 
   3  -2   7        1.31        0.34      0.89 o 
   4  -2   7        2.35        0.73      0.91 o 
   5  -2   7        0.08        0.40      0.90 o 
   6  -2   7        5.71        7.03      1.30 o 
   7  -2   7        0.24        1.28      1.28 o 
  -3  -1   7        2.38        1.08      1.26 o 
  -2  -1   7       12.15       14.24      1.57 o 
  -1  -1   7       46.03       47.96      2.07 o 
   0  -1   7        3.44        3.13      0.67 o 
   1  -1   7        0.17        0.68      0.73 o 
   2  -1   7       20.80       18.52      1.44 o 
   3  -1   7       50.16       52.08      2.08 o 
   4  -1   7        8.23        5.08      1.12 o 
   5  -1   7       38.14       33.05      2.06 o 
   6  -1   7        3.12        2.51      1.20 o 
   7  -1   7        0.40        2.70      1.33 o 
  -4   0   7        3.28        4.02      1.55 o 
  -3   0   7       79.40       83.48      3.05 o 
  -2   0   7       24.48       23.39      1.66 o 
  -1   0   7       44.28       39.44      1.82 o 
   0   0   7       47.94       36.75     24.77 o 
   1   0   7       37.74       47.79      1.82 o 
   2   0   7       15.37       13.95      0.64 o 
   3   0   7        6.64       10.93      0.98 o 
   4   0   7        9.33       12.54      1.10 o 
   5   0   7        0.35        0.26      0.90 o 
   6   0   7        7.33        7.62      1.25 o 
   7   0   7        9.63       10.93      1.50 o 
   8   0   7        0.33        1.02      1.23 o 
  -4   1   7        5.32        3.70      1.96 o 
  -3   1   7        6.35        6.19      1.76 o 
  -2   1   7       66.73       72.25      2.86 o 
  -1   1   7      112.42      120.39      3.19 o 
   0   1   7       16.43       17.07      1.82 o 
   1   1   7      240.99      236.68      3.77 o 
   2   1   7      128.35       91.25      0.72 o 
   3   1   7        7.27        5.93      0.92 o 
   4   1   7      335.95      365.59      4.71 o 
   5   1   7        6.35        4.36      1.00 o 
   6   1   7       10.62       15.07      1.42 o 
   7   1   7        7.32        9.15      1.48 o 
   8   1   7        6.28        7.95      1.50 o 
  -4   2   7        9.92       15.92      2.18 o 
  -3   2   7       50.47       55.21      2.77 o 
  -2   2   7       68.80       64.10      2.86 o 
  -1   2   7       67.16       70.05      2.59 o 
   0   2   7      143.32      146.63      3.20 o 
   1   2   7       12.76       20.22      1.42 o 
   2   2   7      180.80      145.12      0.77 o 
   3   2   7       74.21       81.72      2.26 o 
   4   2   7       23.51       20.50      1.34 o 
   5   2   7       21.85       14.78      1.37 o 
   6   2   7       68.61       67.72      2.64 o 
   7   2   7        0.63        0.08      0.99 o 
   8   2   7       10.44       13.07      1.71 o 
   9   2   7        2.59        1.14      1.27 o 
  -4   3   7        2.82        0.12      1.58 o 
  -3   3   7        0.39        1.39      1.39 o 
  -2   3   7       23.32       26.19      2.09 o 
  -1   3   7       74.35       72.55      2.61 o 
   0   3   7       75.35       73.36      3.05 o 
   1   3   7      226.63      238.71      3.85 o 
   2   3   7        2.30        2.41      0.85 o 
   3   3   7       45.08       48.37      1.86 o 
   4   3   7       39.59       28.30      2.21 o 
   5   3   7       34.80       27.53      1.58 o 
   6   3   7       33.12       31.51      1.94 o 
   7   3   7       25.58       22.21      1.67 o 
   8   3   7        1.68        3.90      1.25 o 
   9   3   7        6.56        6.21      1.50 o 
  -4   4   7        5.65        0.11      1.68 o 
  -3   4   7        1.05        3.40      1.41 o 
  -2   4   7       22.01       29.29      2.19 o 
  -1   4   7       67.55       71.75      2.84 o 
   0   4   7       30.91       28.73      1.14 o 
   1   4   7       18.03       14.10      1.16 o 
   2   4   7      149.31      108.68      1.12 o 
   3   4   7       12.10       11.83      1.04 o 
   4   4   7       48.46       49.88      1.91 o 
   5   4   7        0.04        0.25      0.78 o 
   6   4   7      142.12      131.48      3.52 o 
   7   4   7       24.49       29.69      2.03 o 
   8   4   7        3.04        1.08      1.19 o 
   9   4   7        0.34        0.34      1.28 o 
  -3   5   7        8.98        5.29      1.79 o 
  -2   5   7        0.76        0.77      1.09 o 
  -1   5   7       14.57        9.86      1.62 o 
   0   5   7      150.56      158.89      4.24 o 
   1   5   7       13.87       13.50      0.94 o 
   2   5   7        0.23        1.98      0.81 o 
   3   5   7       22.09       28.73      1.63 o 
   4   5   7       43.64       63.28      2.23 o 
   5   5   7        0.21        0.39      0.85 o 
   6   5   7       46.08       40.85      2.20 o 
   7   5   7        0.98        0.27      1.08 o 
   8   5   7        3.85        2.86      1.31 o 
   9   5   7       10.12        9.26      2.01 o 
  -3   6   7        0.75        2.26      1.42 o 
  -2   6   7        8.53       14.58      1.72 o 
  -1   6   7        0.26        0.88      1.01 o 
   0   6   7       16.56       16.32     11.39 o 
   1   6   7       21.17       21.10      1.60 o 
   2   6   7       46.76       40.28      0.77 o 
   3   6   7        3.52        7.34      1.03 o 
   4   6   7       45.03       52.43      2.19 o 
   5   6   7       14.20        8.83      1.44 o 
   6   6   7        3.96        6.21      1.36 o 
   7   6   7       42.45       45.90      2.75 o 
   8   6   7        0.40        0.70      1.41 o 
  -2   7   7        4.71        4.32      1.53 o 
  -1   7   7        0.38        0.09      1.16 o 
   0   7   7       59.56       64.87      1.96 o 
   1   7   7       16.17       16.22      1.58 o 
   2   7   7        8.39        0.88      0.88 o 
   3   7   7       45.29       45.86      2.28 o 
   4   7   7       46.81       48.45      2.34 o 
   5   7   7       37.54       32.14      2.24 o 
   6   7   7       55.87       57.72      2.90 o 
   7   7   7        0.46        1.01      1.36 o 
   8   7   7        2.19        5.44      1.52 o 
  -2   8   7       48.19       52.40      3.10 o 
  -1   8   7       11.72        8.51      1.70 o 
   0   8   7        9.03        3.08      2.87 o 
   1   8   7        9.39       11.29      1.54 o 
   2   8   7        7.45        6.91      1.26 o 
   3   8   7        3.38        4.31      1.22 o 
   4   8   7        2.24        4.59      1.19 o 
   5   8   7        4.84        6.25      1.46 o 
   6   8   7        0.01        1.30      1.30 o 
   7   8   7        1.74        3.88      1.73 o 
   8   8   7        0.53        2.21      1.60 o 
  -1   9   7       22.59       26.17      2.45 o 
   0   9   7       15.38       18.42      1.36 o 
   1   9   7        0.02        0.10      0.94 o 
   2   9   7        1.91        0.82      0.82 o 
   3   9   7        0.93        0.62      0.97 o 
   4   9   7        1.21        1.27      0.92 o 
   5   9   7       35.06       33.84      2.37 o 
   6   9   7        0.38        2.16      1.25 o 
   7   9   7        1.25        2.33      1.77 o 
   1  10   7        2.72        2.82      1.41 o 
   2  10   7        0.04        0.51      1.03 o 
   3  10   7        1.33        0.49      1.16 o 
   4  10   7        2.65        4.00      1.21 o 
   5  10   7        1.22        2.84      1.25 o 
   0  -3   8        1.80        1.87      0.91 o 
   1  -3   8        2.64        0.43      0.88 o 
   2  -3   8        0.04        0.78      1.12 o 
   3  -3   8       16.09       21.21      1.93 o 
   4  -3   8       10.37       11.31      1.65 o 
  -1  -2   8        0.60        1.86      1.06 o 
   0  -2   8        3.94        3.08      1.91 o 
   1  -2   8        0.65        0.84      0.88 o 
   2  -2   8        4.32        5.92      1.12 o 
   3  -2   8        0.16        0.55      0.90 o 
   4  -2   8        0.19        1.91      0.88 o 
   5  -2   8        0.73        0.09      1.18 o 
   6  -2   8        3.27        4.79      1.27 o 
  -2  -1   8        9.79       10.84      1.52 o 
  -1  -1   8        0.09        1.09      0.94 o 
   0  -1   8       10.09       11.62      2.13 o 
   1  -1   8        0.13        0.41      0.86 o 
   2  -1   8        1.97        0.27      0.73 o 
   3  -1   8        1.81        2.20      0.96 o 
   4  -1   8        0.00        0.90      0.90 o 
   5  -1   8        0.10        0.49      0.99 o 
   6  -1   8        6.34        6.26      1.34 o 
   7  -1   8        8.80        8.58      1.80 o 
  -2   0   8        4.26        1.63      1.20 o 
  -1   0   8       11.41        8.41      1.27 o 
   0   0   8        0.93        1.93      0.68 o 
   1   0   8       55.27       61.25      2.29 o 
   2   0   8       12.44       16.41      1.35 o 
   3   0   8       71.37       78.71      2.58 o 
   4   0   8        8.51        9.02      1.31 o 
   5   0   8       13.33       13.31      1.43 o 
   6   0   8        0.13        0.42      1.08 o 
   7   0   8        3.29        3.86      1.26 o 
  -3   1   8        0.01        0.00      1.40 o 
  -2   1   8        8.10        7.44      1.52 o 
  -1   1   8       70.37       74.64      2.82 o 
   0   1   8      131.07      131.82      4.08 o 
   1   1   8        0.33        0.80      0.87 o 
   2   1   8       62.80       65.20      2.24 o 
   3   1   8       43.74       35.36      0.64 o 
   4   1   8       46.05       46.11      2.04 o 
   5   1   8       39.56       44.34      2.18 o 
   6   1   8       14.87       14.78      1.58 o 
   7   1   8        1.40        0.44      1.30 o 
   8   1   8        9.65       15.83      1.85 o 
  -3   2   8       18.26       18.81      2.11 o 
  -2   2   8       39.48       41.57      2.66 o 
  -1   2   8       13.47       16.26      1.73 o 
   0   2   8       67.72       68.97      1.95 o 
   1   2   8      226.36      235.15      4.36 o 
   2   2   8        0.78        0.60      0.82 o 
   3   2   8      122.84      134.70      3.20 o 
   4   2   8        6.54        4.13      0.93 o 
   5   2   8       16.97       16.08      1.57 o 
   6   2   8       46.52       50.87      2.34 o 
   7   2   8        9.19       11.05      1.65 o 
   8   2   8        0.08        1.54      1.08 o 
  -3   3   8        0.55        0.94      1.42 o 
  -2   3   8       33.48       31.32      2.27 o 
  -1   3   8       78.20       81.54      3.12 o 
   0   3   8        8.08        7.86      0.93 o 
   1   3   8       44.81       48.00      2.16 o 
   2   3   8      202.55      183.25      3.82 o 
   3   3   8       44.48       30.67      0.77 o 
   4   3   8        5.47        9.30      1.03 o 
   5   3   8      333.90      358.41      5.11 o 
   6   3   8        0.87        1.76      1.14 o 
   7   3   8       10.99        9.93      1.50 o 
   8   3   8        1.62        1.19      1.16 o 
  -3   4   8       13.31       20.35      2.27 o 
  -2   4   8        1.50        2.45      1.35 o 
  -1   4   8       35.03       42.70      2.44 o 
   0   4   8        3.54        3.32      0.71 o 
   1   4   8       32.42       25.32      1.64 o 
   2   4   8        1.19        0.90      0.73 o 
   3   4   8       32.42       36.33      1.85 o 
   4   4   8        9.23        9.57      1.27 o 
   5   4   8        9.19        8.63      1.23 o 
   6   4   8       45.32       36.24      2.09 o 
   7   4   8        1.11        0.92      1.08 o 
   8   4   8        3.32        6.98      1.48 o 
  -2   5   8        2.95        0.11      1.60 o 
  -1   5   8       28.58       30.96      2.29 o 
   0   5   8        0.95        0.30      0.80 o 
   1   5   8        0.10        0.08      0.82 o 
   2   5   8        1.72        0.83      0.86 o 
   3   5   8        4.63        1.40      1.03 o 
   4   5   8       22.02       25.68      1.57 o 
   5   5   8       70.66       75.61      2.75 o 
   6   5   8       32.53       33.97      2.12 o 
   7   5   8        9.73        3.75      1.28 o 
   8   5   8        4.27        2.90      1.40 o 
  -2   6   8        0.00        3.52      1.41 o 
  -1   6   8        4.85        3.03      1.56 o 
   0   6   8       28.07       33.95      1.54 o 
   1   6   8        3.37        1.91      1.11 o 
   2   6   8        1.80        4.23      1.11 o 
   3   6   8       17.31       17.61      1.22 o 
   4   6   8        7.41       13.41      1.29 o 
   5   6   8        1.14        1.01      1.16 o 
   6   6   8       35.41       31.21      2.16 o 
   7   6   8        1.73        0.69      1.31 o 
   8   6   8        0.27        0.71      1.26 o 
  -1   7   8       14.93       16.86      1.87 o 
   0   7   8        4.11        2.98      1.03 o 
   1   7   8       14.19       23.40      2.01 o 
   2   7   8        0.26        1.02      1.02 o 
   3   7   8        7.89        2.48      1.22 o 
   4   7   8       17.79       18.45      1.72 o 
   5   7   8        7.11        7.98      1.59 o 
   6   7   8        0.69        0.09      1.17 o 
   7   7   8        3.46        1.24      1.48 o 
   8   7   8        0.18        1.44      1.29 o 
  -1   8   8       14.57       15.12      2.06 o 
   0   8   8       23.64       25.25      1.71 o 
   1   8   8        0.25        0.49      1.11 o 
   2   8   8        7.61        0.46      1.20 o 
   3   8   8        5.27        0.73      1.28 o 
   4   8   8       11.63        9.25      1.77 o 
   5   8   8        1.93        2.91      1.40 o 
   6   8   8        5.06        5.30      1.33 o 
   7   8   8        1.22        0.12      1.56 o 
   0   9   8       19.62       22.17      1.62 o 
   1   9   8       20.84       25.33      1.09 o 
   2   9   8        0.39        2.14      1.10 o 
   3   9   8        4.85        8.70      1.52 o 
   4   9   8       20.71       21.45      2.16 o 
   5   9   8        0.36        0.32      1.28 o 
   6   9   8        2.45        1.96      1.40 o 
   2  10   8        6.54        1.67      1.23 o 
   3  10   8        1.82        1.27      1.27 o 
   4  10   8        5.92        1.97      1.54 o 
   5  10   8        0.17        0.46      1.08 o 
   2  -2   9        4.03        4.21      1.30 o 
   3  -2   9        1.58        1.08      1.20 o 
   4  -2   9        1.59        2.25      1.10 o 
   0  -1   9        3.12        1.60      1.12 o 
   1  -1   9        3.79        4.46      1.17 o 
   2  -1   9        2.52        2.05      0.95 o 
   3  -1   9        8.13        7.66      1.39 o 
   4  -1   9       29.30       33.79      2.17 o 
   5  -1   9        1.05        0.46      1.12 o 
  -1   0   9        4.01        3.40      1.19 o 
   0   0   9        7.10        5.22      0.78 o 
   1   0   9        1.59        2.69      0.98 o 
   2   0   9        4.96        0.50      0.89 o 
   3   0   9        3.56        0.74      0.81 o 
   4   0   9        2.60        3.76      1.10 o 
   5   0   9        1.60        0.25      0.97 o 
   6   0   9        0.26        0.09      1.13 o 
  -1   1   9        2.93        1.11      1.28 o 
   0   1   9       10.71       11.87      1.03 o 
   1   1   9       12.61       15.06      1.41 o 
   2   1   9        1.44        2.27      1.01 o 
   3   1   9       10.15        6.16      1.22 o 
   4   1   9       60.61       66.13      2.61 o 
   5   1   9       16.19       19.37      1.56 o 
   6   1   9        0.88        1.58      1.02 o 
   7   1   9        4.59        3.00      1.27 o 
  -1   2   9        0.83        1.27      1.13 o 
   0   2   9       17.36       14.95      1.31 o 
   1   2   9       16.10       12.80      1.52 o 
   2   2   9      134.68      139.55      3.61 o 
   3   2   9       17.92       15.43      1.41 o 
   4   2   9       58.54       65.80      2.64 o 
   5   2   9       12.90       13.33      1.49 o 
   6   2   9        1.08        1.18      1.18 o 
   7   2   9        0.39        2.81      1.03 o 
  -2   3   9        3.02        1.80      1.72 o 
  -1   3   9        2.62        3.74      1.44 o 
   0   3   9       33.98       43.06      2.22 o 
   1   3   9       39.30       38.13      2.24 o 
   2   3   9        3.08        1.74      1.04 o 
   3   3   9       53.44       54.83      2.32 o 
   4   3   9      122.25      126.29      3.44 o 
   5   3   9       15.98       18.02      1.66 o 
   6   3   9        9.30       13.78      1.44 o 
   7   3   9        4.67        1.11      1.26 o 
   8   3   9        0.66        0.58      1.23 o 
  -1   4   9        0.05        1.77      1.14 o 
   0   4   9        5.49        7.06      0.90 o 
   1   4   9       17.93       18.67      1.66 o 
   2   4   9       38.87       31.38      1.97 o 
   3   4   9       12.47        0.66      0.82 o 
   4   4   9       32.09       32.16      2.01 o 
   5   4   9        1.78        2.20      1.15 o 
   6   4   9        0.00        0.93      1.16 o 
   7   4   9       10.44       14.18      1.70 o 
   8   4   9        9.27        7.02      1.32 o 
  -1   5   9        4.29        5.58      1.40 o 
   0   5   9        2.12        4.04      0.90 o 
   1   5   9        0.23        1.11      1.11 o 
   2   5   9        0.98        2.06      0.94 o 
   3   5   9       31.36       28.27      1.95 o 
   4   5   9       18.30       22.36      1.81 o 
   5   5   9       20.89       26.17      1.96 o 
   6   5   9       35.40       38.49      2.17 o 
   7   5   9        2.00        1.00      1.21 o 
   8   5   9        1.19        0.31      1.21 o 
  -1   6   9        0.86        1.10      1.62 o 
   0   6   9        0.85        1.22      0.90 o 
   1   6   9        0.04        0.88      1.11 o 
   2   6   9        3.59        1.25      1.25 o 
   3   6   9        1.44        0.17      1.09 o 
   4   6   9        7.77        5.47      1.28 o 
   5   6   9       16.20       13.15      1.78 o 
   6   6   9        0.12        0.28      1.04 o 
   7   6   9        1.62        0.99      1.17 o 
   8   6   9        4.27        1.48      1.48 o 
   0   7   9       18.65       22.81      1.66 o 
   1   7   9        0.57        2.45      1.17 o 
   2   7   9        0.45        1.00      1.02 o 
   3   7   9        0.32        1.18      1.18 o 
   4   7   9        0.62        0.18      1.08 o 
   5   7   9        9.02        8.16      1.64 o 
   6   7   9        3.58        3.48      1.14 o 
   7   7   9        0.04        0.10      1.16 o 
   1   8   9        6.47        9.69      1.42 o 
   2   8   9        0.82        0.54      1.32 o 
   3   8   9       15.17       18.30      2.12 o 
   4   8   9        1.04        2.52      1.38 o 
   5   8   9        7.39        5.83      1.58 o 
   6   8   9        5.71        3.40      1.66 o 
   7   8   9        0.04        0.97      1.18 o 
   2   9   9       34.48       44.01      2.87 o 
   3   9   9        0.02        2.15      1.33 o 
   4   9   9        0.03        0.46      1.33 o 
   5   9   9        6.02        3.99      1.61 o 
   6   9   9        0.01        0.74      1.28 o 
   2   0  10        2.45        0.67      1.11 o 
   3   0  10       17.04       19.53      1.76 o 
   4   0  10        8.32        4.87      1.56 o 
   1   1  10        2.00        3.60      1.16 o 
   2   1  10        8.16       10.03      1.28 o 
   3   1  10        3.70        5.26      1.27 o 
   4   1  10        4.83        4.42      1.23 o 
   5   1  10        3.24        5.42      1.20 o 
   6   1  10        2.44        2.37      1.21 o 
   0   2  10        3.19        2.96      0.98 o 
   1   2  10       25.65       20.94      1.75 o 
   2   2  10        0.03        1.91      0.85 o 
   3   2  10       23.60       21.15      1.66 o 
   4   2  10        0.44        0.92      0.90 o 
   5   2  10        5.77        6.63      1.22 o 
   6   2  10        6.79        8.63      1.41 o 
   0   3  10        0.01        0.57      1.36 o 
   1   3  10        5.77        6.52      1.27 o 
   2   3  10        3.18        0.58      1.03 o 
   3   3  10        2.36        0.96      0.96 o 
   4   3  10        6.16       10.07      1.23 o 
   5   3  10       12.03       11.62      1.62 o 
   6   3  10        0.11        0.08      0.99 o 
   7   3  10        8.01        5.14      1.31 o 
   0   4  10        4.59        6.14      1.61 o 
   1   4  10        4.47        4.06      1.35 o 
   2   4  10       37.25       35.32      2.30 o 
   3   4  10       27.70       30.01      1.94 o 
   4   4  10        2.60        1.84      0.94 o 
   5   4  10       12.48       13.26      1.62 o 
   6   4  10       15.24       14.43      1.64 o 
   7   4  10        1.39        1.72      1.02 o 
   0   5  10        1.61        3.51      0.98 o 
   1   5  10        8.05        8.47      1.54 o 
   2   5  10        0.48        1.53      0.87 o 
   3   5  10       12.26       13.32      0.98 o 
   4   5  10       19.43       19.19      1.74 o 
   5   5  10        8.84        9.03      1.44 o 
   6   5  10        0.17        0.72      1.11 o 
   7   5  10       16.11       12.58      1.64 o 
   1   6  10        0.02        1.14      1.30 o 
   2   6  10        2.86        3.81      1.31 o 
   3   6  10        1.24        0.89      1.32 o 
   4   6  10        1.22        4.53      1.11 o 
   5   6  10        3.95        3.44      1.18 o 
   6   6  10        0.52        1.48      1.24 o 
   7   6  10        0.14        0.83      1.09 o 
   1   7  10       12.14       15.53      2.11 o 
   2   7  10        0.47        1.39      1.31 o 
   3   7  10        0.09        1.87      1.14 o 
   4   7  10       20.22       24.49      2.08 o 
   5   7  10        0.08        1.71      1.14 o 
   6   7  10        0.07        0.33      1.15 o 
   2   8  10        4.84        8.87      1.91 o 
   3   8  10        1.96        0.72      1.32 o 
   4   8  10        0.33        1.42      1.48 o 
   5   8  10        0.26        1.42      1.16 o 
   3   3  11       12.94       11.67      1.48 o 
   4   3  11        0.88        0.76      0.96 o 
   3   4  11        0.61        0.00      1.04 o 
   4   4  11        3.18        2.29      1.17 o 
   5   4  11        6.30        5.18      1.21 o 
   3   5  11        2.77        0.71      1.23 o 
   4   5  11        2.15        2.20      1.10 o 
   5   5  11        0.17        0.56      1.24 o 
   3   6  11       22.00       24.75      2.28 o 
   4   6  11        3.27        8.82      1.50 o 
   5   6  11        0.68        1.25      0.98 o 
                                                 
